# Supplementary material for: Differential gene expression profiling of porcine epithelial cells infected with three enterotoxigenic Escherichia coli strains
Source: BMC Genomics. 2012 Jul 23;13:330. doi: 10.1186/1471-2164-13-330 (PMC3472312; doi:10.1186/1471-2164-13-330)
Supplement: Additional file 1 — GO terms and pathways of the up-regulated or more highly expressed genes in the IPEC-J2 cells post 3 h infection with three ETEC strains separately. [file 1471-2164-13-330-S1.xls]

## Sheet: Sheet1
Additional file 1. GO terms and pathways of the up-regulated or more highly expressed genes in the IPEC-J2 cells post 3 h infection with three ETEC strains separately.
GO terms and pathways of up-regularted genes in IPEC-J2 cells after 3 h infection with F4ab ETEC (CF4ab vs control)
Category	Term	Count	%	P-value	Genes	Fold Enrichment
GOTERM_BP_FAT	GO:0006259~DNA metabolic process	9	1.82556	0.00547041	RAD51, TOPOII, BLM, DNMT1, DNASE2, HMGB2, MYC, Securin Fragment, TP53	3.09484
GOTERM_BP_FAT	GO:0051301~cell division	7	1.41988	0.00946856	CCNB2, CDK1, LOC780426, CDC20, BIRC5, AURKB, Securin Fragment	3.5473
GOTERM_BP_FAT	GO:0006333~chromatin assembly or disassembly	6	1.21704	0.0101184	LOC595122, LOC100153725, histone cluster 1-H4e, Histone H4, histone cluster 1, H4f, ASF1B	4.12645
GOTERM_BP_FAT	GO:0051276~chromosome organization	7	1.41988	0.024891	LOC595122, LOC100153725, histone cluster 1-H4e, Histone H4 , histone cluster 1-H4f , Securin Fragment, ASF1B	2.93038
GOTERM_BP_FAT	GO:0016054~organic acid catabolic process	4	0.811359	0.0275696	AHCY, FAAH, HPD, FRRS1	5.50193
GOTERM_BP_FAT	GO:0046395~carboxylic acid catabolic process	4	0.811359	0.0275696	AHCY, FAAH, HPD, FRRS1	5.50193
GOTERM_BP_FAT	GO:0034728~nucleosome organization	5	1.0142	0.0278229	LOC595122, LOC100153725, histone cluster 1-H4e, Histone H4, histone cluster 1-H4f	4.01182
GOTERM_BP_FAT	GO:0006334~nucleosome assembly	5	1.0142	0.0278229	LOC595122, LOC100153725, histone cluster 1-H4e, Histone H4, histone cluster 1-H4f	4.01182
GOTERM_BP_FAT	GO:0031497~chromatin assembly	5	1.0142	0.0278229	LOC595122, LOC100153725, histone cluster 1-H4e, Histone H4 , histone cluster 1-H4f	4.01182
GOTERM_BP_FAT	GO:0065004~protein-DNA complex assembly	5	1.0142	0.0278229	LOC595122, LOC100153725, histone cluster 1-H4e, Histone H4 , histone cluster 1-H4f	4.01182
GOTERM_BP_FAT	GO:0007586~digestion	3	0.608519	0.0295743	LYZ, PGA, CLPS	9.62838
GOTERM_BP_FAT	GO:0009063~cellular amino acid catabolic process	3	0.608519	0.0295743	AHCY, HPD, FRRS1	9.62838
GOTERM_BP_FAT	GO:0009310~amine catabolic process	3	0.608519	0.0295743	AHCY, HPD, FRRS1	9.62838
GOTERM_BP_FAT	GO:0006325~chromatin organization	6	1.21704	0.0384754	LOC595122, LOC100153725, histone cluster 1-H4e, Histone H4 , histone cluster 1-H4f, ASF1B	3.04054
GOTERM_BP_FAT	GO:0048285~organelle fission	4	0.811359	0.0408295	CDC20, BIRC5, AURKB, Securin Fragment	4.81419
GOTERM_BP_FAT	GO:0001558~regulation of cell growth	4	0.811359	0.0408295	IGFBP2, CCN2, IGFBP6, TP53	4.81419
GOTERM_BP_FAT	GO:0000087~M phase of mitotic cell cycle	4	0.811359	0.0408295	CDC20, BIRC5, AURKB, Securin Fragment	4.81419
GOTERM_BP_FAT	GO:0007067~mitosis	4	0.811359	0.0408295	CDC20, BIRC5, AURKB, Securin Fragment	4.81419
GOTERM_BP_FAT	GO:0000278~mitotic cell cycle	4	0.811359	0.0408295	CDC20, BIRC5, AURKB, Securin Fragment	4.81419
GOTERM_BP_FAT	GO:0000280~nuclear division	4	0.811359	0.0408295	CDC20, BIRC5, AURKB, Securin Fragment	4.81419
GOTERM_BP_FAT	GO:0007049~cell cycle	7	1.41988	0.0438357	CCNB2, LOC780426, CDC20, BIRC5, AURKB, Securin Fragment, TP53	2.59226
GOTERM_BP_FAT	GO:0006323~DNA packaging	5	1.0142	0.0478085	LOC595122, LOC100153725, histone cluster 1-H4e , Histone H4 , histone cluster 1-H4f	3.43871
KEGG_PATHWAY	ssc04110:Cell cycle	17	3.44828	2e-06	CCNB2, CDK1, LOC780426, CDC20, CHEK2, LOC100154715, ESPL1, PKMYT1, minichromosome maintenance complex component 4, MYC, TP53, GADD45G, MCM3, CDC45, LOC100153846, DBF4, GADD45A	3.90377
KEGG_PATHWAY	ssc05322:Systemic lupus erythematosus	17	3.44828	0.000582	SLA-DRA, AK235118, XM_001928124, histone cluster 1-H4e, LOC100152133, histone cluster 1-H4f, LOC100155404, histone cluster 1-H2bf, LOC100153725, C5, C1S, Histone H2B Fragment, Histone H4, SLA-DMB, histone cluster 2-H2bf, DY427469, AK239420	2.55432
KEGG_PATHWAY	ssc04115:p53 signaling pathway	10	2.0284	0.000906	CCNB2, CDK1, PMAIP1, GADD45A, LOC780426, CD82, CHEK2, LOC100154715, TP53,GADD45G	3.68806
KEGG_PATHWAY	ssc05219:Bladder cancer	6	1.21704	0.0237603	LOC100153846, IL8, MMP9, PGF, MYC, TP53	3.47731
KEGG_PATHWAY	ssc03440:Homologous recombination	4	0.811359	0.0311348	RAD54B, RAD54L, RAD51, BLM	5.40915
KEGG_PATHWAY	ssc00590:Arachidonic acid metabolism	7	1.41988	0.0471466	XM_001925583, gamma-glutamyltransferase 7, GPX3, CBR2, GPX1,GPX2, GPX6	2.58164
GO terms and pathways of up-regularted genes in IPEC-J2 cells after 3 h infection with F4ac ETEC (CF4ac vs control)
Category	Term	Count	%	P-value	Genes	Fold Enrichment
GOTERM_BP_FAT	GO:0006955~immune response	33	4.35356	0.00208095	CCL4, SLA-DQA, IL6, C3, GBP1, CD46, CD70, LT-beta, IRG6, TNF, OASL, SLA-DRA, SLA-6, CSF2, IL12A, oxidized low density lipoprotein (lectin-like) receptor 1, CSF3, DDX58, OAS2, TNFSF10, AMCF-II, SLA-DRB1, IL8, CCL2, PGLYRP2, C1S, CXCL2, OAS1, SSC.53714, CXC	1.66084
GOTERM_BP_FAT	GO:0006323~DNA packaging	8	1.05541	0.00427075	PRM1, LOC595122, LOC100153725, histone cluster 1-H4e, Histone H4 , histone cluster 1-H4f, LOC574051, PRM2	3.36482
GOTERM_BP_FAT	GO:0051276~chromosome organization	10	1.31926	0.00892519	PRM1, LOC595122, LOC100153725, histone cluster 1-H4e, Histone H4, histone cluster 1-H4f , LOC574051, PRM2, Securin Fragment, ASF1B	2.56019
GOTERM_BP_FAT	GO:0006954~inflammatory response	13	1.71504	0.011461	LOC733603, CCL4, IL6, C3, oxidized low density lipoprotein (lectin-like) receptor 1, F2, CD46, TNFRSF1A, AMCF-II, IL8, CCL2, C1S, IL1A	2.12638
GOTERM_BP_FAT	GO:0006508~proteolysis	31	4.08971	0.0119956	XPNPEP2, CELA2A, C3, NLN, ADAM2, USP18, CDC20, PGA, F12, F2, CD46, ACY1, ADAMTS1, PSMB8, MMP9, ACR, RFN19, CASP10, CAPN1, UCHL3, FBXO32, PSMB9, PLAU, GZMM, HP, PSMB10, CASP3, C-FLIP, ANPEP, C1S, PCPA1	1.52118
GOTERM_BP_FAT	GO:0006333~chromatin assembly or disassembly	7	0.923483	0.019879	LOC595122, LOC100153725, histone cluster 1-H4e, Histone H4, histone cluster 1-H4f, LOC574051, ASF1B	2.94421
GOTERM_BP_FAT	GO:0009611~response to wounding	15	1.97889	0.0268563	LOC733603, CCL4, IL6, C3, oxidized low density lipoprotein (lectin-like) receptor 1, F2, F12, CD46, TNFRSF1A, AMCF-II, LOC100155068, IL8, CCL2, C1S, IL1A	1.80258
GOTERM_BP_FAT	GO:0051301~cell division	8	1.05541	0.0292878	CCNB2, CDK1, cell division cycle 25 homolog C, LOC780426, CDC20, BIRC5, AURKB, Securin Fragment	2.47934
GOTERM_BP_FAT	GO:0048285~organelle fission	5	0.659631	0.031805	cell division cycle 25 homolog C, CDC20, BIRC5, AURKB, Securin Fragment	3.68027
GOTERM_BP_FAT	GO:0000087~M phase of mitotic cell cycle	5	0.659631	0.031805	cell division cycle 25 homolog C , CDC20, BIRC5, AURKB, Securin Fragment	3.68027
GOTERM_BP_FAT	GO:0007067~mitosis	5	0.659631	0.031805	cell division cycle 25 homolog C , CDC20, BIRC5, AURKB, Securin Fragment	3.68027
GOTERM_BP_FAT	GO:0000278~mitotic cell cycle	5	0.659631	0.031805	cell division cycle 25 homolog C , CDC20, BIRC5, AURKB, Securin Fragment	3.68027
GOTERM_BP_FAT	GO:0000280~nuclear division	5	0.659631	0.031805	cell division cycle 25 homolog C , CDC20, BIRC5, AURKB, Securin Fragment	3.68027
GOTERM_BP_FAT	GO:0065004~protein-DNA complex assembly	6	0.791557	0.0378187	LOC595122, LOC100153725, histone cluster 1-H4e, Histone H4, histone cluster 1-H4f, LOC574051	2.94421
GOTERM_BP_FAT	GO:0034728~nucleosome organization	6	0.791557	0.0378187	LOC595122, LOC100153725, histone cluster 1-H4e, Histone H4, histone cluster 1-H4f, LOC574051	2.94421
GOTERM_BP_FAT	GO:0006334~nucleosome assembly	6	0.791557	0.0378187	LOC595122, LOC100153725, histone cluster 1-H4e, Histone H4, histone cluster 1-H4f, LOC574051	2.94421
GOTERM_BP_FAT	GO:0031497~chromatin assembly	6	0.791557	0.0378187	LOC595122, LOC100153725, histone cluster 1-H4e , Histone H4, histone cluster 1-H4f ,LOC574051	2.94421
GOTERM_BP_FAT	GO:0006915~apoptosis	11	1.45119	0.0395418	SGMS1, CPR2, BIRC5, CASP3, CASP10, DNASE2, MYC, PIAP, TNFRSF1A, C-FLIP, TP53	1.96281
GOTERM_BP_FAT	GO:0012501~programmed cell death	11	1.45119	0.0395418	SGMS1, CPR2, BIRC5, CASP3, CASP10, DNASE2, MYC, PIAP, TNFRSF1A, C-FLIP, TP53	1.96281
KEGG_PATHWAY	ssc04115:p53 signaling pathway	14	1.84697	0.000107	CCNB2, CYCS, CDK1, PMAIP1, LOC780426, CASP3, LOC100154715, CHEK2, SERPINB5, GADD45G, TP53, IGF1, GADD45A, CD82	3.27521
KEGG_PATHWAY	ssc04110:Cell cycle	17	2.24274	0.000644	CCNB2, CDK1, LOC780426, CDC20, CHEK2, LOC100154715, ESPL1, PKMYT1, minichromosome maintenance complex component 4 , MYC, TP53, GADD45G, MCM3, CDC45, LOC100153846, cell division cycle 25 homolog C , GADD45A	2.47627
KEGG_PATHWAY	ssc05322:Systemic lupus erythematosus	22	2.90237	0.000931	SLA-DRA, AK235118, LOC396781, SLA-DQA, histone cluster 1-H2ac, C3, LOC100037955, histone cluster 1-H4e, LOC100152528, histone cluster 1-H4f, LOC100155404, histone cluster 1-H2bf, SLA-DRB1, LOC100153725, C1S, Histone H2B Fragment , Histone H2B Fragment , H	2.09683
KEGG_PATHWAY	ssc04210:Apoptosis	15	1.97889	0.0016235	LOC100156777, CYCS, CASP3, TNFSF10, C-FLIP, TNFRSF1A, IKBKB, TP53, LOC100156578, NFKBIA, CAPN1, CASP10, PIAP, TNF, IL1A	2.46388
KEGG_PATHWAY	ssc00480:Glutathione metabolism	10	1.31926	0.0048931	ANPEP, LOC100152951, LOC396850, GPX3, DN120030, GPX1, GPX4, GPX2, GPX6, GSTT1	2.85931
KEGG_PATHWAY	ssc00590:Arachidonic acid metabolism	10	1.31926	0.0200029	Sus scrofa similar to phospholipase A2-group III, GPX3, CBR2, GPX1, GPX4, CYP4A21, PTGS1, GPX2, CBR1, GPX6	2.33944
KEGG_PATHWAY	ssc04622:RIG-I-like receptor signaling pathway	11	1.45119	0.0363865	IL8, NFKBIA, IL12A, LOC100156979, DDX58, CASP10, ISG15, IFIH1, CXCL10, TNF, IKBKB	2.02194
KEGG_PATHWAY	ssc04114:Oocyte meiosis	11	1.45119	0.048644	LOC100154056, CCNB2, CDK1, cell division cycle 25 homolog C , IGF1, CDC20, LOC100154715, ESPL1, AURKA, PKMYT1, ADCY4	1.93004
GO terms and pathways of up-regularted genes in IPEC-J2 cells after 3 h infection with F18ac ETEC (CF18ac vs control)
Category	Term	Count	%	P-value	Genes	Fold Enrichment
GOTERM_BP_FAT	GO:0006955~immune response	12	6.62983	0.00327206	SLA-DQA, IL6, IL12A, CXCL2, 2',5'-oligoadenylate synthetase 1, SSC.53714, IRG6, DDX58, CCL5, CXCL10, CD46, OASL	2.65734
GOTERM_BP_FAT	GO:0051276~chromosome organization	5	2.76243	0.00954702	LOC595122, LOC100153725, FD597473, Securin Fragment, ASF1B	5.63241
GOTERM_BP_FAT	GO:0006333~chromatin assembly or disassembly	4	2.20994	0.0139272	LOC595122, LOC100153725, FD597473, ASF1B	7.4026
GOTERM_BP_FAT	GO:0006325~chromatin organization	4	2.20994	0.0324305	LOC595122, LOC100153725, FD597473, ASF1B	5.45455
GOTERM_BP_FAT	GO:0000087~M phase of mitotic cell cycle	3	1.65746	0.0340929	BIRC5, AURKB, Securin Fragment	9.71591
GOTERM_BP_FAT	GO:0048285~organelle fission	3	1.65746	0.0340929	BIRC5, AURKB, Securin Fragment	9.71591
GOTERM_BP_FAT	GO:0000278~mitotic cell cycle	3	1.65746	0.0340929	BIRC5, AURKB, Securin Fragment	9.71591
GOTERM_BP_FAT	GO:0007067~mitosis	3	1.65746	0.0340929	BIRC5, AURKB, Securin Fragment	9.71591
GOTERM_BP_FAT	GO:0000280~nuclear division	3	1.65746	0.0340929	BIRC5, AURKB, Securin Fragment	9.71591
KEGG_PATHWAY	ssc05322:Systemic lupus erythematosus	11	6.07735	0.000149	AK235118, LOC100153725, SLA-DQA, histone cluster 1-H2ac, FD597473, LOC100152133, SSC.53714, AK239296, Histone H2B Fragment , histone cluster 2-H2bf, AK239420	4.2572
GO terms and pathways of more highly expressed genes in IPEC-J2 cells after 3 h infection with F4ab ETEC vs with F18ac ETEC (CF4ab vs CF18ac)
Category	Term	Count	%	P-value	Genes	Fold Enrichment
GOTERM_BP_FAT	GO:0051301~cell division	6	1.89274	0.00919946	CCNB2, CDK1, LOC780426, CDC20, BIRC5, AURKB	4.32692
GOTERM_BP_FAT	GO:0006508~proteolysis	17	5.36278	0.00954799	XPNPEP2, CELA2A, DPEP1, LNPEP, CDC20, PGA, F12, CD46, C-FLIP, CTSB, C5, ADAMTS1, complement component 1-s subcomponent , MMP9, CASP10, FBXO32, HSP90B1	1.94111
GOTERM_BP_FAT	GO:0007586~digestion	3	0.946372	0.0147973	LYZ, PGA, CLPS	13.7019
GOTERM_BP_FAT	GO:0055114~oxidation reduction	18	5.67823	0.017625	AKR1C4, QDPR, TDH, LOC733634, P4HA1, FMO1, CYP2D25, DHRS4, FASN, DIO3, NOS2, CYP2A19, AKR1CL1, GPX1, SUS2DD, GPX2, LOC733635, HMOX1	1.77435
KEGG_PATHWAY	ssc04110:Cell cycle	9	2.83912	0.00854108	CCNB2, CDC45, CDK1, LOC780426, CDC20, CHEK2, LOC100154715, ESPL1, PKMYT1	2.97745
KEGG_PATHWAY	ssc03440:Homologous recombination	4	1.26183	0.0115226	RAD54B, RAD54L, RAD51, BLM	7.79284
KEGG_PATHWAY	ssc04114:Oocyte meiosis	7	2.2082	0.0347881	CCNB2, CDK1, CDC20, LOC100154715, ESPL1, AURKA, PKMYT1	2.78948
GO terms and pathways of more highly expressed genes in IPEC-J2 cellsafter 3 h infection with ETEC F4ac vs with ETEC F18ac (CF4ac vs CF18ac)
Category	Term	Count	%	P-value	Genes	Fold Enrichment
GOTERM_BP_FAT	GO:0006955~immune response	27	6.19266	0.000594	IL6, C3, GBP1, CD46, CD70, LT-beta, IRG6, SLA-DMB, TNF, OASL, CSF2, IL12A, DDX58, OAS2, MYD88, TNFSF10, AMCF-II, SLA-DRB1, IL8, CCL2, PGLYRP2, complement component 1-s subcomponent , CXCL2, 2',5'-oligoadenylate synthetase, CXCL10, CCL20, IL1A	1.94584
GOTERM_BP_FAT	GO:0051301~cell division	8	1.83486	0.00410096	CCNB2, CDK1, cell division cycle 25 homolog C , LOC780426, CDC20, BIRC5, AURKB, Securin Fragment	3.5503
GOTERM_BP_FAT	GO:0000280~nuclear division	5	1.14679	0.00891229	cell division cycle 25 homolog C , CDC20, BIRC5, AURKB, Securin Fragment	5.26997
GOTERM_BP_FAT	GO:0000278~mitotic cell cycle	5	1.14679	0.00891229	cell division cycle 25 homolog C , CDC20, BIRC5, AURKB, Securin Fragment	5.26997
GOTERM_BP_FAT	GO:0048285~organelle fission	5	1.14679	0.00891229	cell division cycle 25 homolog C, CDC20, BIRC5, AURKB, Securin Fragment	5.26997
GOTERM_BP_FAT	GO:0007067~mitosis	5	1.14679	0.00891229	cell division cycle 25 homolog C, CDC20, BIRC5, AURKB, Securin Fragment	5.26997
GOTERM_BP_FAT	GO:0000087~M phase of mitotic cell cycle	5	1.14679	0.00891229	cell division cycle 25 homolog C, CDC20, BIRC5, AURKB, Securin Fragment	5.26997
GOTERM_BP_FAT	GO:0000279~M phase	5	1.14679	0.0221053	cell division cycle 25 homolog C, CDC20, BIRC5, AURKB, Securin Fragment	4.21598
GOTERM_BP_FAT	GO:0022403~cell cycle phase	5	1.14679	0.0221053	cell division cycle 25 homolog C, CDC20, BIRC5, AURKB, Securin Fragment	4.21598
GOTERM_BP_FAT	GO:0007049~cell cycle	8	1.83486	0.0261667	CCNB2, cell division cycle 25 homolog C, LOC780426, CDC20, BIRC5, TXNIP, AURKB, Securin Fragment	2.59445
GOTERM_BP_FAT	GO:0022402~cell cycle process	5	1.14679	0.0316051	cell division cycle 25 homolog C , CDC20, BIRC5, AURKB, Securin Fragment	3.83271
GOTERM_BP_FAT	GO:0008219~cell death	10	2.29358	0.0326282	SGMS1, LYZ, CPR2, BIRC5, CASP3, CASP10, DNASE2, MYC, PIAP, C-FLIP	2.16204
GOTERM_BP_FAT	GO:0016265~death	10	2.29358	0.0326282	SGMS1, LYZ, CPR2, BIRC5, CASP3, CASP10, DNASE2, MYC, PIAP, C-FLIP	2.16204
GOTERM_BP_FAT	GO:0012501~programmed cell death	9	2.06422	0.0328033	SGMS1, CPR2, BIRC5, CASP3, CASP10, DNASE2, MYC, PIAP, C-FLIP	2.29962
GOTERM_BP_FAT	GO:0006915~apoptosis	9	2.06422	0.0328033	SGMS1, CPR2, BIRC5, CASP3, CASP10, DNASE2, MYC, PIAP, C-FLIP	2.29962
GOTERM_BP_FAT	GO:0009057~macromolecule catabolic process	10	2.29358	0.0379607	OVGP1, PGLYRP2, PSMB8, USP18, CDC20, CHI3L1, RFN19, MYC, FBXO32, PSMB9	2.10799
KEGG_PATHWAY	ssc04210:Apoptosis	13	2.98165	0.000328	RELA, LOC100156777, CASP3, MYD88, TNFSF10, C-FLIP, IKBKB, LOC100156578, NFKBIA, CASP10, PIAP, TNF, IL1A	3.27015
KEGG_PATHWAY	ssc04622:RIG-I-like receptor signaling pathway	12	2.75229	0.000461	RELA, IL8, NFKBIA, IL12A, LOC100156979, DDX58, CASP10, ISG15, IFIH1, CXCL10, TNF, IKBKB	3.37796
KEGG_PATHWAY	ssc04115:p53 signaling pathway	9	2.06422	0.00473952	CCNB2, CDK1, PMAIP1, IGF1, GADD45A, LOC780426, CASP3, LOC100154715, SERPINB5	3.22442
KEGG_PATHWAY	ssc04110:Cell cycle	11	2.52294	0.0109569	CDC45, CCNB2, CDK1, cell division cycle 25 homolog C, GADD45A, LOC780426, CDC20, LOC100154715, ESPL1, MYC, PKMYT1	2.4538
KEGG_PATHWAY	ssc04621:NOD-like receptor signaling pathway	8	1.83486	0.0172059	RELA, IL8, CCL2, NFKBIA, IL6, PIAP, TNF, IKBKB	2.86615
KEGG_PATHWAY	ssc04620:Toll-like receptor signaling pathway	12	2.75229	0.0215205	RELA, IL8, STAT1, NFKBIA, IL6, IL12A, LOC100156979, CD40, CXCL10, MYD88, TNF, IKBKB	2.11753
KEGG_PATHWAY	ssc04114:Oocyte meiosis	9	2.06422	0.027247	CCNB2, CDK1, cell division cycle 25 homolog C , IGF1, CDC20, LOC100154715, ESPL1, AURKA, PKMYT1	2.41831
KEGG_PATHWAY	ssc04623:Cytosolic DNA-sensing pathway	8	1.83486	0.0311785	RELA, ZBP1, NFKBIA, IL6, DDX58, POLR3H, CXCL10, IKBKB	2.55629
KEGG_PATHWAY	ssc03440:Homologous recombination	4	0.917431	0.0336152	RAD54B, RAD54L, RAD51, BLM	5.2546
