# Supplementary material for: Differential gene expression profiling of porcine epithelial cells infected with three enterotoxigenic Escherichia coli strains
Source: BMC Genomics. 2012 Jul 23;13:330. doi: 10.1186/1471-2164-13-330 (PMC3472312; doi:10.1186/1471-2164-13-330)
Supplement: Additional file 2 — GO terms and pathways of the down-regulated or more lowly expressed genes in the IPEC-J2 cells post 3 h infection with three ETEC strains separately. [file 1471-2164-13-330-S2.xls]

## Sheet: Sheet1
Additional file 2. GO terms and pathways of the down-regulated or more lowly expressed genes in the IPEC-J2 cells post 3 h infection with three ETEC strains separately.
GO terms and pathways of down-regularted genes in IPEC-J2 cells after 3 h infection with F4ab ETEC (CF4ab vs control)
Category	Term	Count	%	P-value	Genes	Fold Enrichment
GOTERM_BP_FAT	GO:0030030~cell projection organization	3	0.795756	0.00671899	RAB3A, GHRL, VCL	20.3571
GOTERM_BP_FAT	GO:0009259~ribonucleotide metabolic process	5	1.32626	0.0256785	DPYD, ATP9A, ATP5E, AMPD1, NME4	4.24107
GOTERM_BP_FAT	GO:0009260~ribonucleotide biosynthetic process	5	1.32626	0.0256785	DPYD, ATP9A, ATP5E, AMPD1, NME4	4.24107
GOTERM_BP_FAT	GO:0007017~microtubule-based process	3	0.795756	0.0414478	RHOT2, LC8, SPAST	8.72449
KEGG_PATHWAY	ssc04120:Ubiquitin mediated proteolysis	6	1.59151	0.0221506	XM_001928559, UBE2D2, LOC780417, LOC100152665, PPIL2, UBE3B	3.60453
KEGG_PATHWAY	ssc04512:ECM-receptor interaction	5	1.32626	0.0275162	TNC, ITGAV, SDC2, COL5A2, COL5A1	4.20528
KEGG_PATHWAY	ssc04510:Focal adhesion	8	2.12202	0.0303592	IGF1R, TNC, ITGAV, RAP1A, PTEN, VCL, COL5A2, COL5A1	2.58787
KEGG_PATHWAY	ssc04010:MAPK signaling pathway	9	2.38727	0.0330941	FGFR2, IKBKG, RAP1A, PPM1A, MAPK13, FGFR1, HSP70, ATF4, FGF9	2.34109
KEGG_PATHWAY	ssc05215:Prostate cancer	6	1.59151	0.043284	IGF1R, FGFR2, IKBKG, PTEN, FGFR1, ATF4	3.0278
GO terms and pathways of down-regularted genes in IPEC-J2 cells after 3 h infection with F4ac ETEC (CF4ac vs control)
Category	Term	Count	%	P-value	Genes	Fold Enrichment
GOTERM_BP_FAT	GO:0009968~negative regulation of signal transduction	4	0.809717	0.0169534	ADRB2, PTEN, DKK1, DKK3	6.73759
GOTERM_BP_FAT	GO:0010648~negative regulation of cell communication	4	0.809717	0.0169534	ADRB2, PTEN, DKK1, DKK3	6.73759
GOTERM_BP_FAT	GO:0048002~antigen processing and presentation of peptide antigen	3	0.607287	0.0532037	SLA-5, B2M, SLA-1	7.57979
GOTERM_BP_FAT	GO:0002474~antigen processing and presentation of peptide antigen via MHC class I	3	0.607287	0.0532037	SLA-5, B2M, SLA-1	7.57979
KEGG_PATHWAY	ssc04512:ECM-receptor interaction	9	1.82186	0.000254	TN-X, integrin-beta 5, TNC, ITGAV, ITGB8, SDC2, THBS3, COL5A2, COL5A1	4.9656
KEGG_PATHWAY	ssc04510:Focal adhesion	12	2.42915	0.00570171	IGF1R, TN-X, integrin-beta 5 , TNC, ITGAV, PTEN, ITGB8, THBS3, CAV1, COL5A2, MYL9, COL5A1	2.54646
GO terms and pathways of more lowly expressed genes in IPEC-J2 cells after 3 h infection with F4ab ETEC vs with F4ac ETEC (CF4ab vs CF4ac)
Category	Term	Count	%	P-value	Genes	Fold Enrichment
GOTERM_BP_FAT	GO:0006955~immune response	6	66.6667	3.45e-06	IL8, PGLYRP2, LT-beta, CXCL2, CCL20, AMCF-II	12.1795
GOTERM_BP_FAT	GO:0006935~chemotaxis	2	22.2222	0.0312259	IL8, AMCF-II	52.7778
GOTERM_BP_FAT	GO:0042330~taxis	2	22.2222	0.0312259	IL8, AMCF-II	52.7778
GOTERM_BP_FAT	GO:0007626~locomotory behavior	2	22.2222	0.0312259	IL8, AMCF-II	52.7778
GOTERM_BP_FAT	GO:0006952~defense response	3	33.3333	0.0312564	IL8, PGLYRP2, AMCF-II	8.38235
GOTERM_BP_FAT	GO:0007610~behavior	2	22.2222	0.0549692	IL8, AMCF-II	29.6875
KEGG_PATHWAY	ssc04062:Chemokine signaling pathway	4	44.4444	0.000567	IL8, CXCL2, CCL20, AMCF-II	16.8211
GO terms and pathways of more lowly expressed genes in IPEC-J2 cells after 3 h infection with F4ab ETEC vs with 18ac ETEC (CF4ab vs CF18ac)
Category	Term	Count	%	P-value	Genes	Fold Enrichment
GOTERM_BP_FAT	GO:0007017~microtubule-based process	4	1.75439	0.000824	RHOT2, TUBA1B, LC8, SPAST	18.5065
GOTERM_BP_FAT	GO:0006461~protein complex assembly	3	1.31579	0.0411668	TUBA1B, PRNP, SPAST	8.83264
GOTERM_BP_FAT	GO:0070271~protein complex biogenesis	3	1.31579	0.0411668	TUBA1B, PRNP, SPAST	8.83264
KEGG_PATHWAY	ssc04510:Focal adhesion	10	4.38596	0.0003	CAV2, TN-X, TNC, RAP1A, PTEN, SHC3, LOC100157406, VCL, CAV1, COL5A2	4.34847
KEGG_PATHWAY	ssc04512:ECM-receptor interaction	5	2.19298	0.00996495	TN-X, TNC, SDC2, CD36, COL5A2	5.65301
KEGG_PATHWAY	ssc05322:Systemic lupus erythematosus	7	3.07018	0.0276201	AK235118, LOC396781, SLA-DQB1, LOC100152528, LOC100157406, AK239296, FCGR2B	2.93119
GO terms and pathways of more lowly expressed genes in IPEC-J2 cells after 3 h infection with F4ac ETEC vs with F18ac ETEC (CF4ac vs CF18ac)
Category	Term	Count	%	P-value	Genes	Fold Enrichment
GOTERM_BP_FAT	GO:0009968~negative regulation of signal transduction	3	1.14068	0.0384982	ADRB2, PTEN, DKK3	9.13462
GOTERM_BP_FAT	GO:0010648~negative regulation of cell communication	3	1.14068	0.0384982	ADRB2, PTEN, DKK3	9.13462
KEGG_PATHWAY	ssc04510:Focal adhesion	8	3.04183	0.00906283	CAV2, TN-X, TNC, PTEN, ITGB8, SHC3, CAV1, COL5A2	3.26469
KEGG_PATHWAY	ssc04512:ECM-receptor interaction	5	1.90114	0.0124707	TN-X, TNC, ITGB8, SDC2, COL5A2	5.30513
KEGG_PATHWAY	ssc00410:beta-Alanine metabolism	3	1.14068	0.0432842	LOC100153052, ALDH1B1, CCDC62	8.68112
