# Supplementary material for: Differential gene expression profiling of porcine epithelial cells infected with three enterotoxigenic Escherichia coli strains
Source: BMC Genomics. 2012 Jul 23;13:330. doi: 10.1186/1471-2164-13-330 (PMC3472312; doi:10.1186/1471-2164-13-330)
Supplement: Additional file 3 — Differently expressed immune-related genes in the IPEC-J2 cells post 3 h infection with three ETEC strains separately. [file 1471-2164-13-330-S3.xls]

## Sheet: Sheet1
Additional file 3 Differently expressed immune-related genes in the IPEC-J2 cells post 3 h infection with three ETEC strains separately. (Sheet 1-Sheet 5)
Differently expressed immune-related genes in IPEC-J2 cells after 3 h infection with F4ab ETEC (CF4ab vs control)
ProbeName	P-values	Foldchange	FDR	GeneSymbol	Description
A_72_P177701	0.0254422	2.61971	0.193571	ADRA2A	Sus scrofa adrenergic, alpha-2A-, receptor (ADRA2A), mRNA [NM_214400]
A_72_P579530	0.00927099	2.5957	0.133197	ALB	Sus scrofa albumin (ALB), mRNA [NM_001005208]
A_72_P225962	0.00769265	0.640855	0.125526	APTX	Sus scrofa aprataxin (APTX), mRNA [NM_213734]
A_72_P284859	0.000102145	0.526178	0.0419229	ATF4	Sus scrofa activating transcription factor 4 (tax-responsive enhancer element B67) (ATF4), mRNA [NM_001123078]
A_72_P496341	0.011259	3.58909	0.142316	BIRC5	Sus scrofa baculoviral IAP repeat-containing 5 (BIRC5), mRNA [NM_214141]
A_72_P247012	0.00468146	3.13284	0.108254	BLM	Sus scrofa Bloom syndrome, RecQ helicase-like (BLM), mRNA [NM_001123084]
A_72_P088781	0.0168096	3.67202	0.165403	C1S	Sus scrofa complement component 1, s subcomponent (C1S), mRNA [NM_001005349]
A_72_P686307	0.00181841	2.59826	0.0797254	C5	Sus scrofa complement component 5 (C5), mRNA [NM_001001646]
A_72_P773513	0.0164623	2.3434	0.164048	CASP10	Sus scrofa caspase 10, apoptosis-related cysteine peptidase (CASP10), mRNA [NM_001161640]
A_72_P177441	0.000991513	2.12079	0.0709018	CCL20	Sus scrofa chemokine (C-C motif) ligand 20 (CCL20), mRNA [NM_001024589]
A_72_P440521	0.00477202	3.68687	0.108533	CCNB2	Sus scrofa cyclin B2 (CCNB2), mRNA [NM_001114282]
A_72_P440526	0.0325198	1.72202	0.211562	CD1D	Sus scrofa CD1d molecule (CD1D), mRNA [NM_001102680]
A_72_P441544	0.0112637	1.50807	0.142316	CD46	Sus scrofa CD46 molecule, complement regulatory protein (CD46), mRNA [NM_213888]
A_72_P071296	0.0196558	1.88083	0.175589	CD70	rebs32c_o4.y1 ebs Sus scrofa cDNA 5', mRNA sequence [EW081246]
A_72_P515596	0.0274205	2.45577	0.198476	CD82	Sus scrofa CD82 molecule (CD82), mRNA [NM_001145218]
A_72_P440916	0.0123408	4.7598	0.148359	CDK1	Sus scrofa cyclin-dependent kinase 1 (CDK1), mRNA [NM_001159304]
A_72_P210067	0.0143888	1.72645	0.15677	CHEK2	Sus scrofa CHK2 checkpoint homolog (S. pombe) (CHEK2), mRNA [NM_001137638]
A_72_P178031	0.000597423	3.82575	0.0619251	C-JUN	Sus scrofa C-JUN protein (C-JUN), mRNA [NM_213880]
A_72_P402968	0.0224821	2.39435	0.184527	CREB3L4	Sus scrofa cAMP responsive element binding protein 3-like 4 (CREB3L4), mRNA [NM_001123102]
A_72_P146411	0.000611387	8.60734	0.0619251	CXCL2	Sus scrofa chemokine (C-X-C motif) ligand 2 (CXCL2), mRNA [NM_001001861]
A_72_P516355	0.000247542	2.04606	0.0480182	DBI	BX672471 Sus Scrofa library (scac) Sus scrofa cDNA clone scac0034.i.06 5prim, mRNA sequence [BX672471]
A_72_P165791	0.00496386	2.12116	0.109601	F12	Sus scrofa coagulation factor XII (Hageman factor) (F12), mRNA [NM_214242]
A_72_P165486	0.0023204	0.316462	0.0867722	FCGR2B	Sus scrofa Fc fragment of IgG, low affinity IIb, receptor (CD32) (FCGR2B), mRNA [NM_001033013]
A_72_P035916	0.0137119	0.551357	0.154093	FGF9	Sus scrofa fibroblast growth factor 9 (glia-activating factor) (FGF9), mRNA [NM_213801]
A_72_P046056	0.0284659	0.470362	0.201297	FGFR1	PREDICTED: Sus scrofa similar to fibroblast growth factor receptor 1, transcript variant 1 (LOC100153248), mRNA [XM_001928678]
A_72_P413708	0.0388703	0.387134	0.225872	FGFR2	Sus scrofa fibroblast growth factor receptor 2 (FGFR2), mRNA [NM_001099924]
A_72_P441284	0.0183652	6.78013	0.171353	FOS	Sus scrofa FBJ murine osteosarcoma viral oncogene homolog (FOS), mRNA [NM_001123113]
A_72_P487663	0.00900751	0.449706	0.131974	FZD3	frizzled homolog 3 (Drosophila) [Source:HGNC Symbol;Acc:4041] [ENSSSCT00000010613]
A_72_P146986	0.00775813	1.9056	0.125641	GADD45A	Sus scrofa growth arrest and DNA-damage-inducible, alpha (GADD45A), mRNA [NM_001044599]
A_72_P011276	7.2e-05	3.58552	0.0387399	GADD45G	growth arrest and DNA-damage-inducible, gamma [Source:HGNC Symbol;Acc:4097] [ENSSSCT00000010506]
A_72_P569989	0.0258335	2.84685	0.194646	GHR	Sus scrofa mRNA, clone:LVRM10088G11, expressed in liver [AK233142]
A_72_P165021	0.00466945	0.63371	0.108156	GHRL	Sus scrofa ghrelin/obestatin prepropeptide (GHRL), mRNA [NM_213807]
A_72_P655960	0.000167321	2.24825	0.0433606	GPX1	Sus scrofa glutathione peroxidase 1 (GPX1), mRNA [NM_214201]
A_72_P144826	0.00385423	5.89983	0.101056	GPX2	Sus scrofa glutathione peroxidase 2 (gastrointestinal) (GPX2), mRNA [NM_001115136]
A_72_P302614	0.0058636	1.88683	0.115818	HAMP	Sus scrofa hepcidin antimicrobial peptide (HAMP), mRNA [NM_214117]
A_72_P558174	0.0105301	2.6738	0.139713	HMGB2	Sus scrofa high-mobility group box 2 (HMGB2), mRNA [NM_214063]
A_72_P176131	0.0453343	0.528063	0.241489	HSP70	Sus scrofa heat shock protein 70 (HSP70), mRNA [NM_001123127]
A_72_P146851	0.0279664	0.509662	0.200006	IGF1R	Sus scrofa insulin-like growth factor 1 receptor (IGF1R), mRNA [NM_214172]
A_72_P773542	0.000460157	1.83586	0.0569015	IKBKB	Sus scrofa inhibitor of kappa light polypeptide gene enhancer in B-cells, kinase beta (IKBKB), mRNA [NM_001099935]
A_72_P636507	0.000932811	0.633233	0.0699706	IKBKG	Sus scrofa inhibitor of kappa light polypeptide gene enhancer in B-cells, kinase gamma (IKBKG), mRNA [NM_001113053]
A_72_P440491	0.0190905	2.19173	0.174025	IL12A	Sus scrofa interleukin 12A (natural killer cell stimulatory factor 1, cytotoxic lymphocyte maturation factor 1, p35) (IL12A), mRNA [NM_213993]
A_72_P441444	0.0103837	0.481896	0.13856	IL1RN	Sus scrofa interleukin 1 receptor antagonist (IL1RN), mRNA [NM_214262]
A_72_P537633	0.0401859	4.87428	0.22896	IL6	Sus scrofa interleukin 6 (interferon, beta 2) (IL6), mRNA [NM_214399]
A_72_P232367	2.81e-05	5.03098	0.03834	IL8	Sus scrofa interleukin 8 (IL8), mRNA [NM_213867]
A_72_P303019	0.0492001	12.679	0.249654	IRG6	Sus scrofa inflammatory response protein 6 (IRG6), mRNA [NM_213817]
A_72_P165441	0.0409175	0.65023	0.230624	ITGAV	Sus scrofa integrin, alpha V (vitronectin receptor, alpha polypeptide, antigen CD51) (ITGAV), mRNA [NM_001083932]
A_72_P110096	0.0122146	2.43972	0.147861	LEF1	Sus scrofa lymphoid enhancer-binding factor 1 (LEF1), mRNA [NM_001129967]
A_72_P223932	0.0428656	1.9819	0.23513	LIF	Sus scrofa leukemia inhibitory factor (cholinergic differentiation factor) (LIF), mRNA [NM_214402]
A_72_P490153	0.00113305	2.2021	0.0724405	LOC100151802	nuclear factor of kappa light polypeptide gene enhancer in B-cells 2 (p49/p100) [Source:HGNC Symbol;Acc:7795] [ENSSSCT00000011573]
A_72_P544402	0.0218486	2.00718	0.182498	LOC100152133	Sus scrofa mRNA, clone:THY010059B08, expressed in thymus [AK239053]
A_72_P166851	0.000806936	1.6476	0.0671641	LOC100153725	CJ010152 full-length enriched swine cDNA library, adult mesenteric lymph node Sus scrofa cDNA clone MLN01F120032 5', mRNA sequence [CJ010152]
A_72_P496933	0.000155106	3.50438	0.0430217	LOC100153846	PREDICTED: Sus scrofa similar to E2F transcription factor 1 (LOC100153846), mRNA [XM_001926880]
A_72_P673069	0.0249449	1.85683	0.191593	LOC100154715	PREDICTED: Sus scrofa similar to cyclin-dependent kinase-2 alpha, transcript variant 1 (LOC100154715), mRNA [XM_001928954]
A_72_P029441	0.00276795	2.3704	0.0905409	LOC100155068	Sus scrofa tissue factor pathway inhibitor (LOC100155068), mRNA [NM_001135258]
A_72_P475215	0.00899701	1.78856	0.131901	LOC100155404	histone cluster 2, H3d [Source:HGNC Symbol;Acc:25311] [ENSSSCT00000007314]
A_72_P044616	0.00252822	0.651095	0.0880919	LOC100157360	frizzled homolog 6 (Drosophila) [Source:HGNC Symbol;Acc:4044] [ENSSSCT00000006641]
A_72_P582587	0.0291862	1.83816	0.20351	LOC780426	Sus scrofa cyclin D3 (LOC780426), mRNA [NM_001078678]
A_72_P088251	0.0268549	0.401097	0.196959	LTA	Sus scrofa lymphotoxin alpha (TNF superfamily, member 1) (LTA), mRNA [NM_214453]
A_72_P737919	0.00157296	1.80186	0.0769254	LYZ	Sus scrofa lysozyme (LYZ), mRNA [NM_214392]
A_72_P201327	0.0201011	0.659226	0.176494	MAPK13	mitogen-activated protein kinase 13 [Source:HGNC Symbol;Acc:6875] [ENSSSCT00000001735]
A_72_P440951	0.000519023	5.0065	0.058709	MMP9	Sus scrofa matrix metallopeptidase 9 (gelatinase B, 92kDa gelatinase, 92kDa type IV collagenase) (MMP9), mRNA [NM_001038004]
A_72_P557580	0.0246652	1.79699	0.190755	MYC	Sus scrofa v-myc myelocytomatosis viral oncogene homolog (avian) (MYC), mRNA [NM_001005154]
A_72_P600868	0.0375064	1.68425	0.222866	NFKBIA	nuclear factor of kappa light polypeptide gene enhancer in B-cells inhibitor, alpha [Source:HGNC Symbol;Acc:7797] [ENSSSCT00000002184]
A_72_P413773	0.0477861	1.78467	0.24653	NOS2	Sus scrofa nitric oxide synthase 2, inducible (NOS2), mRNA [NM_001143690]
A_72_P576684	0.0022696	2.64695	0.0865804	NPG4	Sus scrofa protegrin 4 (NPG4), mRNA [NM_213863]
A_72_P356498	0.0234422	3.76653	0.187148	PGF	placental growth factor [Source:HGNC Symbol;Acc:8893] [ENSSSCT00000002642]
A_72_P303319	0.011492	1.55763	0.143701	PMAIP1	Sus scrofa phorbol-12-myristate-13-acetate-induced protein 1 (PMAIP1), mRNA [NM_214147]
A_72_P557240	0.00736484	0.582272	0.124084	PPM1A	protein phosphatase, Mg2+/Mn2+ dependent, 1A [Source:HGNC Symbol;Acc:9275] [ENSSSCT00000005604]
A_72_P077706	0.00572821	0.597568	0.114941	PPP2R5A	Sus scrofa protein phosphatase 2, regulatory subunit B', alpha (PPP2R5A), mRNA [NM_001100192]
A_72_P445103	0.035107	0.578836	0.217624	PTEN	Sus scrofa phosphatase and tensin homolog (PTEN), mRNA [NM_001143696]
A_72_P441977	0.00716081	0.550025	0.122926	RAB3A	Sus scrofa RAB3A, member RAS oncogene family (RAB3A), mRNA [NM_001123179]
A_72_P440591	0.0213032	2.34589	0.180928	RAD51	Sus scrofa RAD51 homolog (RecA homolog, E. coli) (S. cerevisiae) (RAD51), mRNA [NM_001123181]
A_72_P501090	0.00175617	0.40292	0.0790258	RAP1A	PREDICTED: Sus scrofa similar to RAP1A, member of RAS oncogene family (LOC100153199), mRNA [XM_001928649]
A_72_P375073	0.0121326	2.82363	0.147505	SLA-DMB	Sus scrofa MHC class II, DM beta (SLA-DMB), mRNA [NM_001113707]
A_72_P640825	0.0065465	5.1818	0.1202	SLA-DRA	Sus scrofa MHC class II DR-alpha (SLA-DRA), mRNA [NM_001113706]
A_72_P757703	0.00255612	2.56728	0.0884559	STMN1	Sus scrofa stathmin 1 (STMN1), mRNA [NM_001009582]
A_72_P623828	0.000276402	0.54543	0.0500081	TANK	TRAF family member-associated NFKB activator [Source:HGNC Symbol;Acc:11562] [ENSSSCT00000017301]
A_72_P444577	0.01104	0.462422	0.141498	TLR4	Sus scrofa toll-like receptor 4 (TLR4), mRNA [NM_001113039]
A_72_P232812	0.0168683	5.13545	0.165469	TLR9	Sus scrofa toll-like receptor 9 (TLR9), mRNA [NM_213958]
A_72_P223497	0.00466266	1.90205	0.108156	TP53	Sus scrofa tumor protein p53 (TP53), mRNA [NM_213824]
A_72_P448179	0.00508034	1.62269	0.110556	TUSC5	Sus scrofa tumor suppressor candidate 5 (TUSC5), mRNA [NM_001110058]
A_72_P789559	0.00816045	1.88499	0.128585		Sus scrofa mRNA, clone:OVRM10052B07, expressed in ovary [AK235118]
A_72_P642425	0.00237212	2.16477	0.087345		1550834 MARC 3PIG Sus scrofa cDNA 5', mRNA sequence [DY427469]
A_72_P443658	0.034138	2.18353	0.215303		Histone H4 [Source:UniProtKB/Swiss-Prot;Acc:P62802] [ENSSSCT00000001270]
A_72_P443589	0.0312437	2.27302	0.208737		histone cluster 1, H4f [Source:HGNC Symbol;Acc:4783] [ENSSSCT00000001209]
A_72_P443643	0.0140302	2.74057	0.155217		histone cluster 1, H2ac [Source:HGNC Symbol;Acc:4733] [ENSSSCT00000001242]
A_72_P443623	0.000643928	2.77195	0.0619836		Histone H2B Fragment [Source:UniProtKB/TrEMBL;Acc:Q29574] [ENSSSCT00000001230]
A_72_P443517	0.00268551	2.82636	0.0899356		histone cluster 1, H2bf [Source:HGNC Symbol;Acc:4752] [ENSSSCT00000001225]
A_72_P356943	0.000778537	3.09972	0.0657879		PREDICTED: Sus scrofa similar to phospholipase A2, group III (LOC100152331), mRNA [XM_001925583]
A_72_P171721	0.0144458	3.26252	0.156996		histone cluster 1, H4e [Source:HGNC Symbol;Acc:4790] [ENSSSCT00000001239]
A_72_P349423	0.0285924	3.32059	0.201729		Securin Fragment (Pituitary tumor-transforming gene 1 protein) [Source:UniProtKB/Swiss-Prot;Acc:Q9BDP6] [ENSSSCT00000018544]
A_72_P443525	0.000370835	4.67794	0.0533941		histone cluster 2, H2bf [Source:HGNC Symbol;Acc:24700] [ENSSSCT00000007315]
A_72_P298309	9.39e-07	5.8809	0.0136526		Sus scrofa mRNA, clone:THY010102E01, expressed in thymus [AK239420]

## Sheet: Sheet2
Differently expressed immune-related genes in IPEC-J2 cells after 3 h infection with F4ac ETEC (CF4ac vs control)
ProbeName	P-values	Foldchange	FDR	GeneSymbol	Description
A_72_P100991	0.0142022	1.91206	0.0798366	ACTC1	Sus scrofa actin, alpha, cardiac muscle 1 (ACTC1), mRNA [NM_001170517]
A_72_P555885	0.00184102	1.64655	0.0315466	ADCY4	adenylate cyclase 4 [Source:HGNC Symbol;Acc:235] [ENSSSCT00000002224]
A_72_P177701	0.0333471	2.42419	0.127123	ADRA2A	Sus scrofa adrenergic, alpha-2A-, receptor (ADRA2A), mRNA [NM_214400]
A_72_P579530	0.00768621	3.63406	0.0588467	ALB	Sus scrofa albumin (ALB), mRNA [NM_001005208]
A_72_P035338	4.75e-08	27.4251	0.001036	AMCF-II	Sus scrofa alveolar macrophage-derived chemotactic factor-II (AMCF-II), mRNA [NM_213876]
A_72_P746188	0.00271032	0.576255	0.0370556	APP	Sus scrofa amyloid beta (A4) precursor protein (APP), mRNA [NM_214372]
A_72_P601533	0.00757879	0.571487	0.0585275	ATF4	Sus scrofa activating transcription factor 4 (tax-responsive enhancer element B67) (ATF4), mRNA [NM_001123078]
A_72_P568074	0.0434684	1.53058	0.148306	ATP5A1	Sus scrofa ATP synthase, H+ transporting, mitochondrial F1 complex, alpha subunit 1, cardiac muscle (ATP5A1), nuclear gene encoding mitochondrial protein, mRNA [NM_001185142]
A_72_P188901	0.00380596	0.530304	0.0425785	ATP5E	Sus scrofa ATP synthase, H+ transporting, mitochondrial F1 complex, epsilon subunit (ATP5E), nuclear gene encoding mitochondrial protein, mRNA [NM_001113448]
A_72_P709927	0.00469845	0.5591	0.0466242	B2M	Sus scrofa beta-2-microglobulin (B2M), mRNA [NM_213978]
A_72_P077886	0.00319169	0.414549	0.0395523	BDNF	Sus scrofa brain-derived neurotrophic factor (BDNF), mRNA [NM_214259]
A_72_P392404	0.00439207	0.652742	0.0452764	BID	BH3 interacting domain death agonist [Source:HGNC Symbol;Acc:1050] [ENSSSCT00000000833]
A_72_P303219	0.00144382	3.47613	0.0287465	BIRC5	Sus scrofa baculoviral IAP repeat-containing 5 (BIRC5), mRNA [NM_214141]
A_72_P477601	0.0341198	1.53755	0.128718	BLM	Sus scrofa Bloom syndrome, RecQ helicase-like (BLM), mRNA [NM_001123084]
A_72_P661557	0.025148	1.72105	0.108507	BMP4	Sus scrofa bone morphogenetic protein 4 (BMP4), mRNA [NM_001101031]
A_72_P036031	0.00956707	0.605096	0.0654871	C2	Sus scrofa complement component 2 (C2), mRNA [NM_001101815]
A_72_P165601	0.00478636	6.29806	0.047081	C3	Sus scrofa complement component 3 (C3), mRNA [NM_214009]
A_72_P088771	0.0173095	1.50029	0.0886774	CAPN1	Sus scrofa calpain 1, (mu/I) large subunit (CAPN1), mRNA [NM_213972]
A_72_P725243	0.00821972	2.34983	0.0605045	CASP10	Sus scrofa caspase 10, apoptosis-related cysteine peptidase (CASP10), mRNA [NM_001161640]
A_72_P441534	0.01175	1.70532	0.0725622	CASP3	Sus scrofa caspase 3, apoptosis-related cysteine peptidase (CASP3), mRNA [NM_214131]
A_72_P165326	8.28e-05	0.57558	0.0115012	CAV1	Sus scrofa caveolin 1, caveolae protein, 22kDa (CAV1), mRNA [NM_214438]
A_72_P675364	0.0351876	2.54671	0.130759	CCL2	Sus scrofa chemokine (C-C motif) ligand 2 (CCL2), mRNA [NM_214214]
A_72_P177441	4.37e-06	29.3355	0.00678525	CCL20	Sus scrofa chemokine (C-C motif) ligand 20 (CCL20), mRNA [NM_001024589]
A_72_P223332	0.033257	1.5658	0.126924	CCL4	Sus scrofa chemokine (C-C motif) ligand 4 (CCL4), mRNA [NM_213779]
A_72_P440521	0.0115561	4.00651	0.071918	CCNB2	Sus scrofa cyclin B2 (CCNB2), mRNA [NM_001114282]
A_72_P756625	0.0439618	1.60577	0.149254	CD14	Sus scrofa CD14 molecule (CD14), mRNA [NM_001097445]
A_72_P232617	0.0480743	2.10694	0.157543	CD274	Sus scrofa CD274 molecule (CD274), mRNA [NM_001025221]
A_72_P788185	0.00067764	4.72908	0.0215266	CD46	Sus scrofa mRNA, clone:PBL010052H09, expressed in periphral blood mononuclear cell [AK236944]
A_72_P071296	0.000873918	1.71589	0.0238756	CD70	rebs32c_o4.y1 ebs Sus scrofa cDNA 5', mRNA sequence [EW081246]
A_72_P019811	0.00385298	1.66749	0.042792	CD82	Sus scrofa CD82 molecule (CD82), mRNA [NM_001145218]
A_72_P302854	0.00110224	1.59742	0.0262631	CDC42	Sus scrofa cell division cycle 42 (GTP binding protein, 25kDa) (CDC42), mRNA [NM_001078680]
A_72_P440916	0.00152936	4.38112	0.0292862	CDK1	Sus scrofa cyclin-dependent kinase 1 (CDK1), mRNA [NM_001159304]
A_72_P441249	0.0212497	2.65231	0.099097	CDK5R1	Sus scrofa cyclin-dependent kinase 5, regulatory subunit 1 (p35) (CDK5R1), mRNA [NM_001101816]
A_72_P748776	0.0497274	1.50204	0.160517	C-FLIP	Sus scrofa cellular FLICE-like inhibitory protein (C-FLIP), mRNA [NM_001001628]
A_72_P564184	0.00620693	1.77604	0.0527771	CHEK2	Sus scrofa CHK2 checkpoint homolog (S. pombe) (CHEK2), mRNA [NM_001137638]
A_72_P178031	0.00901095	1.84838	0.0634055	C-JUN	Sus scrofa C-JUN protein (C-JUN), mRNA [NM_213880]
A_72_P077826	0.00532385	0.379243	0.049211	COL5A1	Sus scrofa collagen, type V, alpha 1 (COL5A1), mRNA [NM_001014971]
A_72_P591869	0.00188252	0.4588	0.0318277	COL5A2	Sus scrofa collagen, type V, alpha 2 (COL5A2), mRNA [NM_001105289]
A_72_P784994	0.011785	0.624334	0.0726541	Cox5b	SusFleck_BFN_0017_0020_5_pCNS_C20 SusFleck Backfat Normalized Sus scrofa cDNA clone 0017_0020_C20 5', mRNA sequence [DT324614]
A_72_P245162	0.00134237	5.06121	0.0278739	COX7A1	rhlv04b_a18.y1 hlv Sus scrofa cDNA 5', mRNA sequence [EW242532]
A_72_P077726	3.71e-05	28.7926	0.0097351	CSF2	Sus scrofa colony stimulating factor 2 (granulocyte-macrophage) (CSF2), mRNA [NM_214118]
A_72_P441514	0.0452314	3.46761	0.151891	CSF3	Sus scrofa colony stimulating factor 3 (granulocyte) (CSF3), mRNA [NM_213842]
A_72_P165266	0.00100675	4.03799	0.0253394	CXCL10	Sus scrofa chemokine (C-X-C motif) ligand 10 (CXCL10), mRNA [NM_001008691]
A_72_P146411	6.91e-06	45.7387	0.00726316	CXCL2	Sus scrofa chemokine (C-X-C motif) ligand 2 (CXCL2), mRNA [NM_001001861]
A_72_P621955	0.0287699	1.54964	0.116791	CYCS	Sus scrofa cytochrome c, somatic (CYCS), nuclear gene encoding mitochondrial protein, mRNA [NM_001129970]
A_72_P516355	0.00107773	2.42285	0.0260265	DBI	BX672471 Sus Scrofa library (scac) Sus scrofa cDNA clone scac0034.i.06 5prim, mRNA sequence [BX672471]
A_72_P496286	0.000335062	8.2099	0.0172081	DDX58	Sus scrofa DEAD (Asp-Glu-Ala-Asp) box polypeptide 58 (DDX58), mRNA [NM_213804]
A_72_P232382	0.00926618	0.24085	0.0642649	DEFB1	Sus scrofa defensin, beta 1 (DEFB1), mRNA [NM_213838]
A_72_P465550	0.0059437	1.51013	0.0517024	DMD	Sus scrofa dystrophin (DMD), mRNA [NM_001012408]
A_72_P048066	0.0315901	0.512407	0.123149	EP300	E1A binding protein p300 [Source:HGNC Symbol;Acc:3373] [ENSSSCT00000000074]
A_72_P165791	0.00018758	1.7875	0.0142409	F12	Sus scrofa coagulation factor XII (Hageman factor) (F12), mRNA [NM_214242]
A_72_P036291	0.0149756	1.83514	0.0820729	F2	Sus scrofa coagulation factor II (thrombin) (F2), mRNA [NM_001122985]
A_72_P232422	0.0134799	0.665554	0.077786	FAS	Sus scrofa Fas (TNF receptor superfamily, member 6) (FAS), mRNA [NM_213839]
A_72_P165486	0.00140677	0.273015	0.0284615	FCGR2B	Sus scrofa Fc fragment of IgG, low affinity IIb, receptor (CD32) (FCGR2B), mRNA [NM_001033013]
A_72_P046056	0.00215102	0.510109	0.0336652	FGFR1	PREDICTED: Sus scrofa similar to fibroblast growth factor receptor 1, transcript variant 1 (LOC100153248), mRNA [XM_001928678]
A_72_P413708	0.0116278	0.348765	0.0721822	FGFR2	Sus scrofa fibroblast growth factor receptor 2 (FGFR2), mRNA [NM_001099924]
A_72_P441284	0.00128721	4.02784	0.0274623	FOS	Sus scrofa FBJ murine osteosarcoma viral oncogene homolog (FOS), mRNA [NM_001123113]
A_72_P487663	0.00371571	0.409155	0.0421917	FZD3	frizzled homolog 3 (Drosophila) [Source:HGNC Symbol;Acc:4041] [ENSSSCT00000010613]
A_72_P146986	2.21e-05	2.44538	0.00897273	GADD45A	Sus scrofa growth arrest and DNA-damage-inducible, alpha (GADD45A), mRNA [NM_001044599]
A_72_P011276	4.89e-05	2.76547	0.0102501	GADD45G	growth arrest and DNA-damage-inducible, gamma [Source:HGNC Symbol;Acc:4097] [ENSSSCT00000010506]
A_72_P648637	0.00988719	2.7065	0.0667024	GBP1	Sus scrofa guanylate binding protein 1, interferon-inducible, 67kDa (GBP1), mRNA [NM_001128473]
A_72_P585071	0.0165256	2.82843	0.0867226	GHR	Sus scrofa mRNA, clone:LVRM10088G11, expressed in liver [AK233142]
A_72_P165021	0.00338921	0.645333	0.0405542	GHRL	Sus scrofa ghrelin/obestatin prepropeptide (GHRL), mRNA [NM_213807]
A_72_P049871	0.0109895	3.44728	0.0702721	GP9	936290 MARC 4PIG Sus scrofa cDNA 3', mRNA sequence [CK465204]
A_72_P655960	7.54e-05	2.28466	0.0110646	GPX1	Sus scrofa glutathione peroxidase 1 (GPX1), mRNA [NM_214201]
A_72_P144826	0.00487641	9.07972	0.0474651	GPX2	Sus scrofa glutathione peroxidase 2 (gastrointestinal) (GPX2), mRNA [NM_001115136]
A_72_P646221	0.000206681	1.5116	0.0144422	GPX4	Sus scrofa glutathione peroxidase 4 (phospholipid hydroperoxidase) (GPX4), mRNA [NM_214407]
A_72_P223602	0.00579843	1.69177	0.0510659	GRK7	Sus scrofa G protein-coupled receptor kinase 7 (GRK7), mRNA [NM_214047]
A_72_P458477	0.0217303	1.90096	0.100358	HAMP	Sus scrofa hepcidin antimicrobial peptide (HAMP), mRNA [NM_214117]
A_72_P077771	0.000130534	2.52987	0.0129435	HMGB2	Sus scrofa high-mobility group box 2 (HMGB2), mRNA [NM_214063]
A_72_P223937	0.000462575	1.9913	0.018815	ICAM-1	Sus scrofa intercellular adhesion molecule-1 (ICAM-1), mRNA [NM_213816]
A_72_P232837	0.0193021	1.78956	0.0940894	ICAM-2	Sus scrofa intercellular adhesion molecule-2 (ICAM-2), mRNA [NM_001001631]
A_72_P232282	0.00735461	1.78264	0.0575934	IGF1	Sus scrofa insulin-like growth factor 1 (somatomedin C) (IGF1), mRNA [NM_214256]
A_72_P146851	0.0221466	0.5504	0.101487	IGF1R	Sus scrofa insulin-like growth factor 1 receptor (IGF1R), mRNA [NM_214172]
A_72_P773542	0.000832028	1.61267	0.0234511	IKBKB	Sus scrofa inhibitor of kappa light polypeptide gene enhancer in B-cells, kinase beta (IKBKB), mRNA [NM_001099935]
A_72_P440491	3.95e-05	2.76565	0.0097351	IL12A	Sus scrofa interleukin 12A (natural killer cell stimulatory factor 1, cytotoxic lymphocyte maturation factor 1, p35) (IL12A), mRNA [NM_213993]
A_72_P165276	3.56e-05	28.7756	0.00970745	IL1A	Sus scrofa interleukin 1, alpha (IL1A), mRNA [NM_214029]
A_72_P776040	0.00174635	0.253389	0.0308353	IL1RN	Sus scrofa mRNA, clone:LVRM10108G05, expressed in liver [AK346235]
A_72_P537633	0.00159013	5.77092	0.0297176	IL6	Sus scrofa interleukin 6 (interferon, beta 2) (IL6), mRNA [NM_214399]
A_72_P232367	7.58e-06	29.8948	0.00726316	IL8	Sus scrofa interleukin 8 (IL8), mRNA [NM_213867]
A_72_P303019	0.00508646	6.66947	0.0483297	IRG6	Sus scrofa inflammatory response protein 6 (IRG6), mRNA [NM_213817]
A_72_P454136	0.0268746	2.09486	0.112566	ITGA5	integrin, alpha 5 (fibronectin receptor, alpha polypeptide) [Source:HGNC Symbol;Acc:6141] [ENSSSCT00000000314]
A_72_P165441	0.000406173	0.595342	0.0184186	ITGAV	Sus scrofa integrin, alpha V (vitronectin receptor, alpha polypeptide, antigen CD51) (ITGAV), mRNA [NM_001083932]
A_72_P177516	0.0122379	0.302884	0.0739683	ITGB8	Sus scrofa integrin, beta 8 (ITGB8), mRNA [NM_001097424]
A_72_P110096	0.0134963	3.00014	0.0778406	LEF1	Sus scrofa lymphoid enhancer-binding factor 1 (LEF1), mRNA [NM_001129967]
A_72_P223932	0.0424046	2.1174	0.146042	LIF	Sus scrofa leukemia inhibitory factor (cholinergic differentiation factor) (LIF), mRNA [NM_214402]
A_72_P077791	0.00531301	2.11257	0.0491602	LOC100037955	Sus scrofa complement component C8G (LOC100037955), mRNA [NM_001097452]
A_72_P490153	0.000444227	2.46081	0.018696	LOC100151802	nuclear factor of kappa light polypeptide gene enhancer in B-cells 2 (p49/p100) [Source:HGNC Symbol;Acc:7795] [ENSSSCT00000011573]
A_72_P521351	0.0110436	0.588777	0.0704094	LOC100151920	PREDICTED: Sus scrofa similar to nuclear transcription factor Y, alpha (LOC100151920), mRNA [XM_001925394]
A_72_P443649	0.00256469	2.43998	0.0362754	LOC100152528	histone cluster 1, H2bh [Source:HGNC Symbol;Acc:4755] [ENSSSCT00000001263]
A_72_P725263	0.000571624	0.639437	0.0201982	LOC100153090	cathepsin S [Source:HGNC Symbol;Acc:2545] [ENSSSCT00000007284]
A_72_P166851	0.00114105	1.80266	0.0265927	LOC100153725	CJ010152 full-length enriched swine cDNA library, adult mesenteric lymph node Sus scrofa cDNA clone MLN01F120032 5', mRNA sequence [CJ010152]
A_72_P231447	3.32e-05	1.84223	0.00970745	LOC100153846	E2F transcription factor 1 [Source:HGNC Symbol;Acc:3113] [ENSSSCT00000007953]
A_72_P695550	0.0102846	1.55391	0.0680178	LOC100154056	PREDICTED: Sus scrofa similar to calmodulin (LOC100154056), mRNA [XM_001928187]
A_72_P502967	0.00777903	1.72967	0.0592086	LOC100154715	PREDICTED: Sus scrofa similar to cyclin-dependent kinase-2 alpha, transcript variant 1 (LOC100154715), mRNA [XM_001928954]
A_72_P029441	0.000483648	1.98815	0.0192049	LOC100155068	Sus scrofa tissue factor pathway inhibitor (LOC100155068), mRNA [NM_001135258]
A_72_P475215	2.61e-05	1.68863	0.00912823	LOC100155404	histone cluster 2, H3d [Source:HGNC Symbol;Acc:25311] [ENSSSCT00000007314]
A_72_P759634	0.00753378	0.547781	0.0583163	LOC100156136	PREDICTED: Sus scrofa similar to mitochondrial cytochrome c oxidase subunit Va (LOC100156136), mRNA [XM_001927220]
A_72_P290809	0.00536108	3.32868	0.0492887	LOC100156578	nerve growth factor (beta polypeptide) [Source:HGNC Symbol;Acc:7808] [ENSSSCT00000007392]
A_72_P235692	0.0118273	1.56076	0.0727783	LOC100156777	Sus scrofa mRNA, clone:LVRM10126E04, expressed in liver [AK233348]
A_72_P479388	0.0123218	1.62604	0.0742131	LOC100156979	TNF receptor-associated factor 3 [Source:HGNC Symbol;Acc:12033] [ENSSSCT00000002804]
A_72_P044616	0.00561595	0.621863	0.0504164	LOC100157360	frizzled homolog 6 (Drosophila) [Source:HGNC Symbol;Acc:4044] [ENSSSCT00000006641]
A_72_P375623	0.0173713	1.59701	0.0888804	LOC100157996	Sus scrofa MHC class II antigen (LOC100157996), mRNA [NM_001185143]
A_72_P444345	0.00282904	0.637948	0.0377643	LOC396603	protein phosphatase 3, catalytic subunit, beta isozyme [Source:HGNC Symbol;Acc:9315] [ENSSSCT00000011274]
A_72_P711793	0.00714236	1.55167	0.0567653	LOC396781	Sus scrofa IgG heavy chain (LOC396781), mRNA [NM_213828]
A_72_P766152	0.000538125	6.89054	0.019851	LOC733603	Sus scrofa serum amyloid A2 (LOC733603), mRNA [NM_001044552]
A_72_P275849	0.0215391	1.71116	0.0998796	LOC733650	Putative ABC-transporter Fragment [Source:UniProtKB/TrEMBL;Acc:O77665] [ENSSSCT00000001620]
A_72_P582587	0.0132542	1.75173	0.0771999	LOC780426	Sus scrofa cyclin D3 (LOC780426), mRNA [NM_001078678]
A_72_P088251	0.0489258	0.490879	0.158964	LTA	Sus scrofa lymphotoxin alpha (TNF superfamily, member 1) (LTA), mRNA [NM_214453]
A_72_P721793	0.0174997	1.89077	0.08914	LYZ	Sus scrofa lysozyme (LYZ), mRNA [NM_214392]
A_72_P306288	0.000608113	1.60953	0.0208455	ME1	S.scrofa mRNA for cytosolic malic enzyme NADP-dependent [X93016]
A_72_P024306	0.00099903	0.491388	0.0252837	MEF2C	Sus scrofa myocyte enhancer factor 2C (MEF2C), mRNA [NM_001044540]
A_72_P440951	5.06e-06	6.59359	0.00678525	MMP9	Sus scrofa matrix metallopeptidase 9 (gelatinase B, 92kDa gelatinase, 92kDa type IV collagenase) (MMP9), mRNA [NM_001038004]
A_72_P713173	0.00381054	0.369649	0.0425785	MPZL1	Sus scrofa mRNA, clone:TCH010007C04, expressed in trachea [AK237891]
A_72_P440896	0.00257547	2.6766	0.0363103	MX1	Sus scrofa myxovirus (influenza virus) resistance 1, interferon-inducible protein p78 (mouse) (MX1), mRNA [NM_214061]
A_72_P165831	0.00041686	2.30286	0.0184462	MYC	Sus scrofa v-myc myelocytomatosis viral oncogene homolog (avian) (MYC), mRNA [NM_001005154]
A_72_P255632	0.00102884	0.645677	0.025517	MYL9	Myosin regulatory light polypeptide 9 (Myosin regulatory light chain 9)(Myosin regulatory light chain 2, smooth muscle isoform)(LC20) [Source:UniProtKB/Swiss-Prot;Acc:P29269] [ENSSSCT00000008005]
A_72_P501337	0.0010077	0.498398	0.0253394	NDUFB8	SusFleck_BF_0033_0036_5_pCNS_D03 SusFleck Backfat Sus scrofa cDNA clone 0033_0036_D03 5', mRNA sequence [DT324580]
A_72_P165846	0.00674885	2.95292	0.055262	NFKBIA(IκB-α)	Sus scrofa nuclear factor of kappa light polypeptide gene enhancer in B-cells inhibitor, alpha (NFKBIA), mRNA [NM_001005150]
A_72_P035871	0.036781	2.38248	0.134201	NPG4	Sus scrofa protegrin 4 (NPG4), mRNA [NM_213863]
A_72_P719688	0.00159239	3.58675	0.0297176	OAS1	Sus scrofa 2',5'-oligoadenylate synthetase 1, 40/46kDa (OAS1), mRNA [NM_214303]
A_72_P303179	0.0120449	2.1097	0.0734229	OAS2	Sus scrofa 2'-5'-oligoadenylate synthetase 2, 69/71kDa (OAS2), mRNA [NM_001031796]
A_72_P177731	0.000554461	2.58019	0.0199803	OASL	Sus scrofa 2'-5'-oligoadenylate synthetase-like (OASL), mRNA [NM_001031790]
A_72_P506631	0.00130587	2.94051	0.0276005	PAK6	PREDICTED: Sus scrofa similar to Serine [XM_001926874]
A_72_P218027	0.038183	0.507857	0.137157	PECAM1	Sus scrofa platelet/endothelial cell adhesion molecule (PECAM1), mRNA [NM_213907]
A_72_P088191	3.53e-05	7.1259	0.00970745	PGLYRP2	Sus scrofa peptidoglycan recognition protein 2 (PGLYRP2), mRNA [NM_213738]
A_72_P088296	7.8e-05	3.04133	0.011155	PIAP	Sus scrofa inhibitor of apoptosis-like (PIAP), mRNA [NM_214181]
A_72_P303319	0.00112728	2.29958	0.0264546	PMAIP1	Sus scrofa phorbol-12-myristate-13-acetate-induced protein 1 (PMAIP1), mRNA [NM_214147]
A_72_P165296	0.00611322	2.57443	0.0523992	PPARD	Sus scrofa peroxisome proliferator-activated receptor delta (PPARD), mRNA [NM_001130241]
A_72_P223887	9.5e-07	0.663964	0.00496987	PRKAR1A	Sus scrofa protein kinase, cAMP-dependent, regulatory, type I, alpha (tissue specific extinguisher 1) (PRKAR1A), mRNA [NM_214026]
A_72_P441908	0.000442467	1.58428	0.018696	PRRT1	Sus scrofa proline-rich transmembrane protein 1 (PRRT1), mRNA [NM_001123170]
A_72_P445103	5.61e-05	0.53584	0.010502	PTEN	Sus scrofa phosphatase and tensin homolog (PTEN), mRNA [NM_001143696]
A_72_P440591	4.51e-05	2.03868	0.0101424	RAD51	Sus scrofa RAD51 homolog (RecA homolog, E. coli) (S. cerevisiae) (RAD51), mRNA [NM_001123181]
A_72_P290554	0.0132047	0.599573	0.0770458	RAD52	Sus scrofa RAD52 homolog (S. cerevisiae) (RAD52), mRNA [NM_001123182]
A_72_P098981	9.2e-06	0.342269	0.00786239	SDC2	syndecan 2 [Source:HGNC Symbol;Acc:10659] [ENSSSCT00000006679]
A_72_P506520	0.00012933	2.22347	0.0129435	SERPINB5	PREDICTED: Sus scrofa similar to serine proteinase inhibitor, clade B, member 5 (LOC100155836), mRNA [XM_001924628]
A_72_P262732	0.00193283	0.466752	0.0322391	SLA-1	Sus scrofa MHC class I antigen 1 (SLA-1), mRNA [NM_001097431]
A_72_P441848	0.000448714	0.461905	0.018696	SLA-5	Sus scrofa MHC class I antigen 5 (SLA-5), mRNA [NM_001114056]
A_72_P260597	0.00203276	2.06396	0.0328088	SLA-6	Swine MHC class I PD6-glycoprotein mRNA, complete cds [M17014]
A_72_P750437	0.00122263	1.62143	0.0270488	SLA-DQA	Sus scrofa MHC class II, DQ alpha (SLA-DQA), mRNA [NM_001114062]
A_72_P640825	0.0467017	4.71928	0.154949	SLA-DRA	Sus scrofa MHC class II DR-alpha (SLA-DRA), mRNA [NM_001113706]
A_72_P110316	0.0496836	1.70056	0.160465	SLA-DRB1	Sus scrofa MHC class II histocompatibility antigen SLA-DRB1 (SLA-DRB1), mRNA [NM_001113695]
A_72_P371823	0.0410822	2.24276	0.143178	STAT1	Sus scrofa signal transducer and activator of transcription 1, 91kDa (STAT1), mRNA [NM_213769]
A_72_P036011	0.0147435	1.78167	0.0813751	STAT5A	Sus scrofa signal transducer and activator of transcription 5A (STAT5A), mRNA [NM_214290]
A_72_P743367	0.018658	2.68746	0.0922908	STMN1	Sus scrofa stathmin 1 (STMN1), mRNA [NM_001009582]
A_72_P223837	0.00571741	1.94568	0.0507155	TAP1	Sus scrofa transporter 1, ATP-binding cassette, sub-family B (MDR/TAP) (TAP1), mRNA [NM_001044581]
A_72_P531173	0.0149194	2.28745	0.0818793	TG	Sus scrofa thyroglobulin (TG), mRNA [NM_001168418]
A_72_P330283	0.000892683	1.59974	0.0239678	THBS1	PREDICTED: Sus scrofa thrombospondin 1 (THBS1), mRNA [XM_001927442]
A_72_P474821	0.0280407	0.620546	0.115378	THBS3	thrombospondin 3 [Source:HGNC Symbol;Acc:11787] [ENSSSCT00000007145]
A_72_P165431	0.0022443	0.603407	0.0343845	TLR4	Sus scrofa toll-like receptor 4 (TLR4), mRNA [NM_001113039]
A_72_P638389	0.0204744	0.231576	0.0972206	TNC	Sus scrofa tenascin C (TNC), mRNA [NM_214230]
A_72_P538206	0.0145935	1.95306	0.0809103	TNF	Sus scrofa tumor necrosis factor (TNF), mRNA [NM_214022]
A_72_P441574	0.000678813	1.53654	0.0215266	TNFRSF1A	Sus scrofa tumor necrosis factor receptor superfamily, member 1A (TNFRSF1A), mRNA [NM_213969]
A_72_P444191	0.00838289	3.56721	0.0611339	TNFSF10	Sus scrofa tumor necrosis factor (ligand) superfamily, member 10 (TNFSF10), mRNA [NM_001024696]
A_72_P406658	0.000370718	2.06699	0.0177826	TNNC1	Sus scrofa troponin C type 1 (slow) (TNNC1), mRNA [NM_001130243]
A_72_P343488	0.0360476	0.50435	0.132595	TN-X	Sus scrofa tenascin-X (TN-X), mRNA [NM_001123204]
A_72_P223497	0.0331411	1.87839	0.126648	TP53	Sus scrofa tumor protein p53 (TP53), mRNA [NM_213824]
A_72_P723783	0.00102274	2.14621	0.025517	TPM1	Sus scrofa tropomyosin 1 (alpha) (TPM1), mRNA [NM_001097483]
A_72_P448179	0.00106374	1.80826	0.0258541	TUSC5	Sus scrofa tumor suppressor candidate 5 (TUSC5), mRNA [NM_001110058]
A_72_P088576	7.67e-05	8.16056	0.0111174	VCAM1	Sus scrofa vascular cell adhesion molecule 1 (VCAM1), mRNA [NM_213891]
A_72_P713343	0.00397109	2.06741	0.0432993	VTN	Sus scrofa vitronectin (VTN), mRNA [NM_214104]
A_72_P366613	0.000710081	0.583635	0.0219275		PREDICTED: Sus scrofa similar to protein phosphatase 1A (LOC100153985), mRNA [XM_001928595]
A_72_P033641	3.43e-05	0.655806	0.00970745		integrin, beta 5 [Source:HGNC Symbol;Acc:6160] [ENSSSCT00000012976]
A_72_P310443	0.00237862	1.72638	0.0352367		fms-related tyrosine kinase 1 (vascular endothelial growth factor/vascular permeability factor receptor) [Source:HGNC Symbol;Acc:3763] [ENSSSCT00000010212]
A_72_P789559	1.1e-05	1.78973	0.00818373		Sus scrofa mRNA, clone:OVRM10052B07, expressed in ovary [AK235118]
A_72_P245807	0.0158645	1.79353	0.0847617		oxidized low density lipoprotein (lectin-like) receptor 1 [Source:HGNC Symbol;Acc:8133] [ENSSSCT00000000698]
A_72_P642425	0.000336351	1.91415	0.0172082		1550834 MARC 3PIG Sus scrofa cDNA 5', mRNA sequence [DY427469]
A_72_P299039	0.00461768	1.94281	0.0462755		PREDICTED: Sus scrofa similar to regulatory factor X, 5, isoform 2 (predicted) (LOC100157968), mRNA [XM_001929646]
A_72_P443658	0.000521581	2.01621	0.0196478		Histone H4 [Source:UniProtKB/Swiss-Prot;Acc:P62802] [ENSSSCT00000001270]
A_72_P443589	0.00172962	2.18359	0.0307823		histone cluster 1, H4f [Source:HGNC Symbol;Acc:4783] [ENSSSCT00000001209]
A_72_P443517	0.000898845	2.27147	0.0239902		histone cluster 1, H2bf [Source:HGNC Symbol;Acc:4752] [ENSSSCT00000001225]
A_72_P443623	0.00367725	2.27491	0.0419794		Histone H2B Fragment [Source:UniProtKB/TrEMBL;Acc:Q29574] [ENSSSCT00000001230]
A_72_P443643	6.09e-05	2.73757	0.0107197		histone cluster 1, H2ac [Source:HGNC Symbol;Acc:4733] [ENSSSCT00000001242]
A_72_P443525	0.000129007	2.92299	0.0129435		histone cluster 2, H2bf [Source:HGNC Symbol;Acc:24700] [ENSSSCT00000007315]
A_72_P356943	0.0269926	3.06758	0.112797		PREDICTED: Sus scrofa similar to phospholipase A2, group III (LOC100152331), mRNA [XM_001925583]
A_72_P349423	0.00381247	3.3819	0.0425785		Securin Fragment (Pituitary tumor-transforming gene 1 protein) [Source:UniProtKB/Swiss-Prot;Acc:Q9BDP6] [ENSSSCT00000018544]
A_72_P442675	0.00614475	3.43807	0.0525331		complement component 1, s subcomponent [Source:HGNC Symbol;Acc:1247] [ENSSSCT00000000735]
A_72_P171721	1.5e-06	3.45678	0.00572449		histone cluster 1, H4e [Source:HGNC Symbol;Acc:4790] [ENSSSCT00000001239]
A_72_P298309	1.03e-06	5.54198	0.00496987		Sus scrofa mRNA, clone:THY010102E01, expressed in thymus [AK239420]
A_72_P288509	0.000245894	8.19137	0.0153239		Lymphotoxin-beta (LT-beta)(Tumor necrosis factor C)(TNF-C)(Tumor necrosis factor ligand superfamily member 3) [Source:UniProtKB/Swiss-Prot;Acc:Q06643] [ENSSSCT00000001534]

## Sheet: Sheet3
Differently expressed immune-related genesin IPEC-J2 cells after 3 h infection with F18ac ETEC (CF18ac vs control)
ProbeName	P-values	Foldchange	FDR	GeneSymbol	Description
A_72_P390188	0.0125853	1.65947	0.311562	BLM	Sus scrofa Bloom syndrome, RecQ helicase-like (BLM), mRNA [NM_001123084]
A_72_P372628	0.0426305	1.77068	0.353819	CCL5	Sus scrofa mRNA, clone:LVRM10170C10, expressed in liver [AK233548]
A_72_P088376	0.0375156	0.659851	0.35262	CD40	Sus scrofa CD40 molecule, TNF receptor superfamily member 5 (CD40), mRNA [NM_214194]
A_72_P788185	0.0200564	2.00984	0.335025	CD46	Sus scrofa mRNA, clone:PBL010052H09, expressed in periphral blood mononuclear cell [AK236944]
A_72_P509208	0.000339184	1.59942	0.190625	CXCL10	Sus scrofa chemokine (C-X-C motif) ligand 10 (CXCL10), mRNA [NM_001008691]
A_72_P732383	0.0306632	2.25043	0.349818	CXCL2	Sus scrofa chemokine (C-X-C motif) ligand 2 (CXCL2), mRNA [NM_001001861]
A_72_P485031	0.00635574	3.32416	0.278849	CYCS	Sus scrofa cytochrome c, somatic (CYCS), nuclear gene encoding mitochondrial protein, mRNA [NM_001129970]
A_72_P516355	0.0402245	1.87469	0.352918	DBI	BX672471 Sus Scrofa library (scac) Sus scrofa cDNA clone scac0034.i.06 5prim, mRNA sequence [BX672471]
A_72_P223287	0.0195965	1.98088	0.335025	DDX58	Sus scrofa DEAD (Asp-Glu-Ala-Asp) box polypeptide 58 (DDX58), mRNA [NM_213804]
A_72_P465550	0.0150758	1.80042	0.322549	DMD	Sus scrofa dystrophin (DMD), mRNA [NM_001012408]
A_72_P144826	0.0408992	2.28173	0.353056	GPX2	Sus scrofa glutathione peroxidase 2 (gastrointestinal) (GPX2), mRNA [NM_001115136]
A_72_P440491	0.0458731	1.51692	0.35515	IL12A	Sus scrofa interleukin 12A (natural killer cell stimulatory factor 1, cytotoxic lymphocyte maturation factor 1, p35) (IL12A), mRNA [NM_213993]
A_72_P537633	0.0108552	1.61437	0.310204	IL6	Sus scrofa interleukin 6 (interferon, beta 2) (IL6), mRNA [NM_214399]
A_72_P443124	0.0390398	1.76581	0.352918	IRG6	Sus scrofa inflammatory response protein 6 (IRG6), mRNA [NM_213817]
A_72_P544402	0.0104207	5.83957	0.310204	LOC100152133	Sus scrofa mRNA, clone:THY010059B08, expressed in thymus [AK239053]
A_72_P166851	0.0198147	1.76858	0.335025	LOC100153725	CJ010152 full-length enriched swine cDNA library, adult mesenteric lymph node Sus scrofa cDNA clone MLN01F120032 5', mRNA sequence [CJ010152]
A_72_P010326	0.00565783	1.53533	0.274065	MX1	Sus scrofa myxovirus (influenza virus) resistance 1, interferon-inducible protein p78 (mouse) (MX1), mRNA [NM_214061]
A_72_P177731	0.0141022	1.65347	0.322549	OASL	Sus scrofa 2'-5'-oligoadenylate synthetase-like (OASL), mRNA [NM_001031790]
A_72_P441908	0.036874	1.55575	0.35262	PRRT1	Sus scrofa proline-rich transmembrane protein 1 (PRRT1), mRNA [NM_001123170]
A_72_P750437	0.00469299	1.52841	0.269585	SLA-DQA	Sus scrofa MHC class II, DQ alpha (SLA-DQA), mRNA [NM_001114062]
A_72_P443623	0.0263246	1.54469	0.343937		Histone H2B Fragment [Source:UniProtKB/TrEMBL;Acc:Q29574] [ENSSSCT00000001230]
A_72_P672892	0.00118736	1.57138	0.223157		susfleck_PG_N_41_F11 SUSFLECK Pituitary Gland Normalized Sus scrofa cDNA clone 41_F11, mRNA sequence [FD597473]
A_72_P515481	0.00113124	1.65525	0.22037		Sus scrofa mRNA, clone:THY010089H05, expressed in thymus [AK239296]
A_72_P349423	0.0406303	1.6913	0.353056		Securin Fragment (Pituitary tumor-transforming gene 1 protein) [Source:UniProtKB/Swiss-Prot;Acc:Q9BDP6] [ENSSSCT00000018544]
A_72_P444998	0.00718767	1.79374	0.287103		2',5'-oligoadenylate synthetase 1, 40/46kDa [Source:HGNC Symbol;Acc:8086] [ENSSSCT00000010832]
A_72_P443643	0.0260787	1.91018	0.343345		histone cluster 1, H2ac [Source:HGNC Symbol;Acc:4733] [ENSSSCT00000001242]
A_72_P443525	0.0191029	2.01218	0.334163		histone cluster 2, H2bf [Source:HGNC Symbol;Acc:24700] [ENSSSCT00000007315]
A_72_P444868	0.00957498	2.19961	0.303098		Polymeric immunoglobulin receptor Fragment (Poly-Ig receptor)(PIGR) [Source:UniProtKB/Swiss-Prot;Acc:Q29244] [ENSSSCT00000017048]
A_72_P298309	0.00151151	8.36243	0.237174		Sus scrofa mRNA, clone:THY010102E01, expressed in thymus [AK239420]
A_72_P789559	0.00226013	9.24011	0.252514		Sus scrofa mRNA, clone:OVRM10052B07, expressed in ovary [AK235118]

## Sheet: Sheet4
Differently expessed immune-related genes between the IPEC-J2 cells infected with F4ab ETEC and with F18ac ETEC (CF4ab vs CF18ac)
ProbeName	P-values	Foldchange	FDR	GeneSymbol	Description
A_72_P789559	0.000844836	0.204001	0.191524		Sus scrofa mRNA, clone:OVRM10052B07, expressed in ovary [AK235118]
A_72_P638389	0.00787576	0.279461	0.260182	TNC	Sus scrofa tenascin C (TNC), mRNA [NM_214230]
A_72_P735253	0.00911262	0.33918	0.269397	FCGR2B	Sus scrofa Fc fragment of IgG, low affinity IIb, receptor (CD32) (FCGR2B), mRNA [NM_001033013]
A_72_P544402	0.0197448	0.343721	0.312065	LOC100152133	Sus scrofa mRNA, clone:THY010059B08, expressed in thymus [AK239053]
A_72_P393078	0.0437116	0.452552	0.375263	CD36	Sus scrofa CD36 molecule (thrombospondin receptor) (CD36), mRNA [NM_001044622]
A_72_P591869	0.00199614	0.465339	0.209482	COL5A2	Sus scrofa collagen, type V, alpha 2 (COL5A2), mRNA [NM_001105289]
A_72_P165431	0.00686907	0.476768	0.258226	TLR4	Sus scrofa toll-like receptor 4 (TLR4), mRNA [NM_001113039]
A_72_P758042	0.0230969	0.477616	0.325079	CAV1	Sus scrofa caveolin 1, caveolae protein, 22kDa (CAV1), mRNA [NM_214438]
A_72_P176131	0.0485161	0.514332	0.382746	HSP70	Sus scrofa heat shock protein 70 (HSP70), mRNA [NM_001123127]
A_72_P581292	0.0132583	0.542063	0.293452	SDC2	syndecan 2 [Source:HGNC Symbol;Acc:10659] [ENSSSCT00000006679]
A_72_P646089	0.0309698	0.550303	0.351294	DUOX2	Sus scrofa dual oxidase 2 (DUOX2), mRNA [NM_213999]
A_72_P515481	0.0410195	0.566653	0.370856		Sus scrofa mRNA, clone:THY010089H05, expressed in thymus [AK239296]
A_72_P561839	0.0299337	0.578294	0.347797	TG	Sus scrofa thyroglobulin (TG), mRNA [NM_001168418]
A_72_P672583	0.0372769	0.586382	0.362001	SLA-DQB1	Sus scrofa SLA-DQ beta1 domain (SLA-DQB1), mRNA [NM_001113694]
A_72_P441444	0.0240011	0.589551	0.328409	IL1RN	Sus scrofa interleukin 1 receptor antagonist (IL1RN), mRNA [NM_214262]
A_72_P602563	0.00539888	0.595475	0.242299	TPM2	Sus scrofa tropomyosin 2 (beta) (TPM2), mRNA [NM_001129947]
A_72_P476766	0.00457639	0.605151	0.239375	TN-X	Sus scrofa tenascin-X (TN-X), mRNA [NM_001123204]
A_72_P360908	0.0105847	0.61543	0.27946	PTEN	Sus scrofa phosphatase and tensin homolog (PTEN), mRNA [NM_001143696]
A_72_P501090	0.0265482	0.61697	0.337433	RAP1A	PREDICTED: Sus scrofa similar to RAP1A, member of RAS oncogene family (LOC100153199), mRNA [XM_001928649]
A_72_P250587	0.0155841	0.618893	0.297464	SHC3	SHC (Src homology 2 domain containing) transforming protein 3 [Source:HGNC Symbol;Acc:18181] [ENSSSCT00000010502]
A_72_P100991	0.045574	0.628114	0.378714	ACTC1	Sus scrofa actin, alpha, cardiac muscle 1 (ACTC1), mRNA [NM_001170517]
A_72_P559174	0.0187878	0.654787	0.308859	CAV2	Sus scrofa caveolin 2 (CAV2), mRNA [NM_001123091]
A_72_P223832	0.00767388	0.656825	0.259287	PTGDS	Sus scrofa prostaglandin D2 synthase 21kDa (brain) (PTGDS), mRNA [NM_214228]
A_72_P716828	0.0283906	0.65772	0.344153	LOC396781	Sus scrofa IgG heavy chain (LOC396781), mRNA [NM_213828]
A_72_P465550	0.0415984	0.658085	0.371942	DMD	Sus scrofa dystrophin (DMD), mRNA [NM_001012408]
A_72_P560489	0.0116298	0.658159	0.287931	LOC100157406	PREDICTED: Sus scrofa similar to Actinin, alpha 2 (LOC100157406), mRNA [XM_001927272]
A_72_P232752	0.00956226	0.660587	0.272299	VCL	Sus scrofa vinculin (VCL), mRNA [NM_213934]
A_72_P082641	0.00348436	1.54865	0.22831	SRC	v-src sarcoma (Schmidt-Ruppin A-2) viral oncogene homolog (avian) [Source:HGNC Symbol;Acc:11283] [ENSSSCT00000008025]
A_72_P672550	0.0236089	1.55841	0.326696	HSP90B1	Sus scrofa heat shock protein 90kDa beta (Grp94), member 1 (HSP90B1), mRNA [NM_214103]
A_72_P151688	0.0445825	1.57345	0.376535	THBS1	thrombospondin 1 [Source:HGNC Symbol;Acc:11785] [ENSSSCT00000005288]
A_72_P077561	0.0188596	1.58844	0.309262	TPM1	Sus scrofa tropomyosin 1 (alpha) (TPM1), mRNA [NM_001097483]
A_72_P071296	0.0286096	1.60631	0.344275	CD70	rebs32c_o4.y1 ebs Sus scrofa cDNA 5', mRNA sequence [EW081246]
A_72_P582587	0.0284503	1.6094	0.344228	LOC780426	Sus scrofa cyclin D3 (LOC780426), mRNA [NM_001078678]
A_72_P310443	0.0022315	1.61971	0.210597		fms-related tyrosine kinase 1 (vascular endothelial growth factor/vascular permeability factor receptor) [Source:HGNC Symbol;Acc:3763] [ENSSSCT00000010212]
A_72_P681665	0.00067986	1.62843	0.189876	CTSB	Sus scrofa cathepsin B (CTSB), mRNA [NM_001097458]
A_72_P488138	0.01853	1.63163	0.307894	SH2B3	SH2B adaptor protein 3 [Source:HGNC Symbol;Acc:29605] [ENSSSCT00000010777]
A_72_P443517	0.0450421	1.66299	0.377759		histone cluster 1, H2bf [Source:HGNC Symbol;Acc:4752] [ENSSSCT00000001225]
A_72_P001431	0.049315	1.66848	0.383068	CHEK2	Sus scrofa CHK2 checkpoint homolog (S. pombe) (CHEK2), mRNA [NM_001137638]
A_72_P673069	0.0371123	1.68027	0.361954	LOC100154715	PREDICTED: Sus scrofa similar to cyclin-dependent kinase-2 alpha, transcript variant 1 (LOC100154715), mRNA [XM_001928954]
A_72_P542623	0.0266576	1.69068	0.337858	LOC100153486	nuclear factor of kappa light polypeptide gene enhancer in B-cells inhibitor, epsilon [Source:HGNC Symbol;Acc:7799] [ENSSSCT00000001903]
A_72_P177461	0.016108	1.69668	0.298415	LOC396677	Sus scrofa tissue factor (LOC396677), mRNA [NM_213785]
A_72_P495841	0.0492146	1.70485	0.382966	COL5A1	Sus scrofa collagen, type V, alpha 1 (COL5A1), mRNA [NM_001014971]
A_72_P623069	0.00152773	1.73254	0.201465	GPX1	Sus scrofa glutathione peroxidase 1 (GPX1), mRNA [NM_214201]
A_72_P601893	0.0493986	1.74025	0.383193	DES	Sus scrofa desmin (DES), mRNA [NM_001001535]
A_72_P236277	0.0275774	1.74101	0.341771	PDK1	Sus scrofa pyruvate dehydrogenase kinase, isozyme 1 (PDK1), nuclear gene encoding mitochondrial protein, mRNA [NM_001159608]
A_72_P561554	0.0423096	1.75025	0.372761	ALB	Sus scrofa albumin (ALB), mRNA [NM_001005208]
A_72_P440591	0.0336555	1.7655	0.35617	RAD51	Sus scrofa RAD51 homolog (RecA homolog, E. coli) (S. cerevisiae) (RAD51), mRNA [NM_001123181]
A_72_P443623	0.01001	1.79451	0.275895		Histone H2B Fragment [Source:UniProtKB/TrEMBL;Acc:Q29574] [ENSSSCT00000001230]
A_72_P165846	0.0439023	1.80182	0.37581	NFKBIA	Sus scrofa nuclear factor of kappa light polypeptide gene enhancer in B-cells inhibitor, alpha (NFKBIA), mRNA [NM_001005150]
A_72_P717178	0.0379577	1.84917	0.363579	CD46	Sus scrofa mRNA, clone:PBL010052H09, expressed in periphral blood mononuclear cell [AK236944]
A_72_P223937	0.0364059	1.88625	0.360349	ICAM-1	Sus scrofa intercellular adhesion molecule-1 (ICAM-1), mRNA [NM_213816]
A_72_P773542	0.000372288	1.92395	0.17092	IKBKB	Sus scrofa inhibitor of kappa light polypeptide gene enhancer in B-cells, kinase beta (IKBKB), mRNA [NM_001099935]
A_72_P177441	0.00214788	2.00015	0.210597	CCL20	Sus scrofa chemokine (C-C motif) ligand 20 (CCL20), mRNA [NM_001024589]
A_72_P165791	0.00375979	2.01309	0.233864	F12	Sus scrofa coagulation factor XII (Hageman factor) (F12), mRNA [NM_214242]
A_72_P390188	0.0149344	2.17824	0.296509	BLM	Sus scrofa Bloom syndrome, RecQ helicase-like (BLM), mRNA [NM_001123084]
A_72_P171721	0.0155057	2.25623	0.297333		histone cluster 1, H4e [Source:HGNC Symbol;Acc:4790] [ENSSSCT00000001239]
A_72_P496341	0.0165925	2.29654	0.298485	BIRC5	Sus scrofa baculoviral IAP repeat-containing 5 (BIRC5), mRNA [NM_214141]
A_72_P443525	0.00642358	2.32481	0.252071		histone cluster 2, H2bf [Source:HGNC Symbol;Acc:24700] [ENSSSCT00000007315]
A_72_P390538	0.0143548	2.34095	0.296381	LOC733650	PREDICTED: Sus scrofa transporter associated with antigen processing 2 (LOC733650), mRNA [XM_001929565]
A_72_P721793	0.0233082	2.49518	0.325709	LYZ	Sus scrofa lysozyme (LYZ), mRNA [NM_214392]
A_72_P440916	0.0230827	2.56231	0.325079	CDK1	Sus scrofa cyclin-dependent kinase 1 (CDK1), mRNA [NM_001159304]
A_72_P144826	0.0145232	2.58568	0.296381	GPX2	Sus scrofa glutathione peroxidase 2 (gastrointestinal) (GPX2), mRNA [NM_001115136]
A_72_P585071	0.029316	2.78206	0.346038	GHR	Sus scrofa mRNA, clone:LVRM10088G11, expressed in liver [AK233142]
A_72_P375073	0.00504409	2.89572	0.241843	SLA-DMB	Sus scrofa MHC class II, DM beta (SLA-DMB), mRNA [NM_001113707]
A_72_P178031	0.00324843	3.0866	0.2242	C-JUN	Sus scrofa C-JUN protein (C-JUN), mRNA [NM_213880]
A_72_P440521	0.00876273	3.15378	0.265787	CCNB2	Sus scrofa cyclin B2 (CCNB2), mRNA [NM_001114282]
A_72_P232812	0.0464657	3.32826	0.379765	TLR9	Sus scrofa toll-like receptor 9 (TLR9), mRNA [NM_213958]
A_72_P680394	0.0480887	3.64991	0.381509	IL6	Sus scrofa interleukin 6 (interferon, beta 2) (IL6), mRNA [NM_214399]
A_72_P443388	0.0272374	3.79945	0.340727		Type VI collagen alpha-3 chain Fragment [Source:UniProtKB/TrEMBL;Acc:Q1T7A4] [ENSSSCT00000017779]
A_72_P732383	0.00779001	3.86221	0.259287	CXCL2	Sus scrofa chemokine (C-X-C motif) ligand 2 (CXCL2), mRNA [NM_001001861]
A_72_P442675	0.0159591	3.95782	0.298415		complement component 1, s subcomponent [Source:HGNC Symbol;Acc:1247] [ENSSSCT00000000735]
A_72_P180751	0.00332175	3.97011	0.224647	PIGR	Sus scrofa mRNA, clone:LVRM10102B01, expressed in liver [AK346212]
A_72_P640825	0.0215423	4.18673	0.321163	SLA-DRA	Sus scrofa MHC class II DR-alpha (SLA-DRA), mRNA [NM_001113706]
A_72_P686307	0.0244897	4.33733	0.330032	C5	Sus scrofa complement component 5 (C5), mRNA [NM_001001646]
A_72_P356498	0.0189925	4.52577	0.309819	PGF	placental growth factor [Source:HGNC Symbol;Acc:8893] [ENSSSCT00000002642]
A_72_P232367	0.0135583	4.93289	0.294976	IL8	Sus scrofa interleukin 8 (IL8), mRNA [NM_213867]

## Sheet: Sheet5
Differently expessed immune-related genes between the IPEC-J2 cells infected with F4ac ETEC and with F18ac ETEC (CF4ac vs CF18ac)
ProbeName	P-values	Foldchange	FDR	GeneSymbol	Description
A_72_P232382	0.00394516	0.262636	0.125652	DEFB1	Sus scrofa defensin, beta 1 (DEFB1), mRNA [NM_213838]
A_72_P177516	0.0127927	0.280896	0.181735	ITGB8	Sus scrofa integrin, beta 8 (ITGB8), mRNA [NM_001097424]
A_72_P776040	0.00324231	0.28726	0.11996	IL1RN	Sus scrofa mRNA, clone:LVRM10108G05, expressed in liver [AK346235]
A_72_P035426	0.0123149	0.322314	0.179109	TNC	Sus scrofa tenascin C (TNC), mRNA [NM_214230]
A_72_P069881	0.00604808	0.388099	0.142244		alpha-2-macroglobulin [Source:HGNC Symbol;Acc:7] [ENSSSCT00000000716]
A_72_P591869	0.00172824	0.44983	0.102745	COL5A2	Sus scrofa collagen, type V, alpha 2 (COL5A2), mRNA [NM_001105289]
A_72_P165326	0.0118783	0.478137	0.176672	CAV1	Sus scrofa caveolin 1, caveolae protein, 22kDa (CAV1), mRNA [NM_214438]
A_72_P692616	0.0141642	0.485019	0.186989	SDC2	syndecan 2 [Source:HGNC Symbol;Acc:10659] [ENSSSCT00000006679]
A_72_P343488	0.0364387	0.524545	0.263402	TN-X	Sus scrofa tenascin-X (TN-X), mRNA [NM_001123204]
A_72_P445103	0.000250963	0.586437	0.0759913	PTEN	Sus scrofa phosphatase and tensin homolog (PTEN), mRNA [NM_001143696]
A_72_P036031	0.000117885	0.588963	0.0712524	C2	Sus scrofa complement component 2 (C2), mRNA [NM_001101815]
A_72_P165431	0.00614874	0.603805	0.14276	TLR4	Sus scrofa toll-like receptor 4 (TLR4), mRNA [NM_001113039]
A_72_P250587	0.0131191	0.620588	0.183278	SHC3	SHC (Src homology 2 domain containing) transforming protein 3 [Source:HGNC Symbol;Acc:18181] [ENSSSCT00000010502]
A_72_P035616	0.0173547	0.62864	0.201934	SLA-1	Sus scrofa MHC class I antigen 1 (SLA-1), mRNA [NM_001097431]
A_72_P575174	0.0211733	0.632526	0.214852	CAV2	Sus scrofa caveolin 2 (CAV2), mRNA [NM_001123091]
A_72_P218027	0.00136863	0.637745	0.0982482	PECAM1	Sus scrofa platelet/endothelial cell adhesion molecule (PECAM1), mRNA [NM_213907]
A_72_P508838	0.0263028	0.644532	0.231858		PREDICTED: Sus scrofa similar to PR domain zinc finger protein 4 (PR domain-containing protein 4) (LOC100155716), mRNA [XM_001925878]
A_72_P736448	0.00190491	0.645122	0.104478	FH	Sus scrofa fumarate hydratase (FH), nuclear gene encoding mitochondrial protein, mRNA [NM_214281]
A_72_P709927	0.0268271	0.658287	0.233528	B2M	Sus scrofa beta-2-microglobulin (B2M), mRNA [NM_213978]
A_72_P002221	0.0214708	1.52013	0.216104	LOC100156777	caspase 7, apoptosis-related cysteine peptidase [Source:HGNC Symbol;Acc:1508] [ENSSSCT00000011640]
A_72_P502764	0.00620339	1.52063	0.143342	CASP3	Sus scrofa mRNA, clone:AMP010002G08, expressed in alveolar macrophage [AK230496]
A_72_P560689	0.00431983	1.53346	0.129207	HSPD1	heat shock 60kDa protein 1 (chaperonin) [Source:HGNC Symbol;Acc:5261] [ENSSSCT00000017505]
A_72_P582587	0.0233513	1.53373	0.222798	LOC780426	Sus scrofa cyclin D3 (LOC780426), mRNA [NM_001078678]
A_72_P440591	0.0215082	1.5343	0.216237	RAD51	Sus scrofa RAD51 homolog (RecA homolog, E. coli) (S. cerevisiae) (RAD51), mRNA [NM_001123181]
A_72_P088111	0.00143381	1.53787	0.0990172	MYD88	Sus scrofa myeloid differentiation primary response gene (88) (MYD88), mRNA [NM_001099923]
A_72_P148336	7.93e-05	1.5544	0.064758	LOC100156979	TNF receptor-associated factor 3 [Source:HGNC Symbol;Acc:12033] [ENSSSCT00000002804]
A_72_P560989	0.0145595	1.55565	0.18877	EPHX2	Sus scrofa epoxide hydrolase 2, cytoplasmic (EPHX2), mRNA [NM_001001641]
A_72_P232282	0.00353239	1.5603	0.121845	IGF1	Sus scrofa insulin-like growth factor 1 (somatomedin C) (IGF1), mRNA [NM_214256]
A_72_P177731	0.0213877	1.56046	0.215845	OASL	Sus scrofa 2'-5'-oligoadenylate synthetase-like (OASL), mRNA [NM_001031790]
A_72_P146481	0.0217091	1.57194	0.216751	CD70	Sus scrofa CD70 molecule (CD70), mRNA [NM_001044531]
A_72_P454369	0.0241345	1.58029	0.225775	LOC100154715	cyclin-dependent kinase 2 [Source:HGNC Symbol;Acc:1771] [ENSSSCT00000000398]
A_72_P472752	0.0493407	1.58031	0.295522	SAG	Sus scrofa S-antigen; retina and pineal gland (arrestin) (SAG), mRNA [NM_214079]
A_72_P330283	0.00100881	1.59911	0.090323	THBS1	PREDICTED: Sus scrofa thrombospondin 1 (THBS1), mRNA [XM_001927442]
A_72_P236277	0.00234917	1.61397	0.110497	PDK1	Sus scrofa pyruvate dehydrogenase kinase, isozyme 1 (PDK1), nuclear gene encoding mitochondrial protein, mRNA [NM_001159608]
A_72_P177461	0.0284097	1.63438	0.23875	LOC396677	Sus scrofa tissue factor (LOC396677), mRNA [NM_213785]
A_72_P089326	0.012755	1.63667	0.181632	RELA	Sus scrofa v-rel reticuloendotheliosis viral oncogene homolog A (avian) (RELA), mRNA [NM_001114281]
A_72_P441219	0.00487415	1.64828	0.133591	ISG15	Sus scrofa ISG15 ubiquitin-like modifier (ISG15), mRNA [NM_001128469]
A_72_P310443	0.00345739	1.64883	0.121157		fms-related tyrosine kinase 1 (vascular endothelial growth factor/vascular permeability factor receptor) [Source:HGNC Symbol;Acc:3763] [ENSSSCT00000010212]
A_72_P303179	0.0204142	1.64994	0.212592	OAS2	Sus scrofa 2'-5'-oligoadenylate synthetase 2, 69/71kDa (OAS2), mRNA [NM_001031796]
A_72_P247012	0.0149142	1.65697	0.190475	BLM	Sus scrofa Bloom syndrome, RecQ helicase-like (BLM), mRNA [NM_001123084]
A_72_P748776	0.0403277	1.65825	0.272579	C-FLIP	Sus scrofa cellular FLICE-like inhibitory protein (C-FLIP), mRNA [NM_001001628]
A_72_P773542	0.000706311	1.69005	0.0848436	IKBKB	Sus scrofa inhibitor of kappa light polypeptide gene enhancer in B-cells, kinase beta (IKBKB), mRNA [NM_001099935]
A_72_P165791	0.000291304	1.69643	0.078001	F12	Sus scrofa coagulation factor XII (Hageman factor) (F12), mRNA [NM_214242]
A_72_P124966	0.00847485	1.71594	0.156779	CD40	CD40 molecule, TNF receptor superfamily member 5 [Source:HGNC Symbol;Acc:11919] [ENSSSCT00000008144]
A_72_P409728	0.0227233	1.73519	0.2207	CPT1A	Sus scrofa carnitine palmitoyltransferase 1A (liver) (CPT1A), nuclear gene encoding mitochondrial protein, mRNA [NM_001129805]
A_72_P088691	0.0231172	1.75994	0.221924	IFIH1	Sus scrofa interferon induced with helicase C domain 1 (IFIH1), mRNA [NM_001100194]
A_72_P165831	0.00734149	1.77327	0.149801	MYC	Sus scrofa v-myc myelocytomatosis viral oncogene homolog (avian) (MYC), mRNA [NM_001005154]
A_72_P773508	0.0328806	1.77367	0.252708	CASP10	Sus scrofa caspase 10, apoptosis-related cysteine peptidase (CASP10), mRNA [NM_001161640]
A_72_P110316	0.0317441	1.78996	0.249664	SLA-DRB1	Sus scrofa MHC class II histocompatibility antigen SLA-DRB1 (SLA-DRB1), mRNA [NM_001113695]
A_72_P440491	0.0163674	1.8232	0.197528	IL12A	Sus scrofa interleukin 12A (natural killer cell stimulatory factor 1, cytotoxic lymphocyte maturation factor 1, p35) (IL12A), mRNA [NM_213993]
A_72_P375073	0.035015	1.87848	0.258291	SLA-DMB	Sus scrofa MHC class II, DM beta (SLA-DMB), mRNA [NM_001113707]
A_72_P440896	0.00566269	1.88688	0.139972	MX1	Sus scrofa myxovirus (influenza virus) resistance 1, interferon-inducible protein p78 (mouse) (MX1), mRNA [NM_214061]
A_72_P303319	0.017736	1.90219	0.202854	PMAIP1	Sus scrofa phorbol-12-myristate-13-acetate-induced protein 1 (PMAIP1), mRNA [NM_214147]
A_72_P146986	0.0310971	1.91974	0.247387	GADD45A	Sus scrofa growth arrest and DNA-damage-inducible, alpha (GADD45A), mRNA [NM_001044599]
A_72_P349423	0.00873643	1.99959	0.158723		Securin Fragment (Pituitary tumor-transforming gene 1 protein) [Source:UniProtKB/Swiss-Prot;Acc:Q9BDP6] [ENSSSCT00000018544]
A_72_P737919	0.0074435	2.01481	0.149843	LYZ	Sus scrofa lysozyme (LYZ), mRNA [NM_214392]
A_72_P648637	0.0222797	2.05924	0.218945	GBP1	Sus scrofa guanylate binding protein 1, interferon-inducible, 67kDa (GBP1), mRNA [NM_001128473]
A_72_P506520	0.0156767	2.08223	0.194206	SERPINB5	PREDICTED: Sus scrofa similar to serine proteinase inhibitor, clade B, member 5 (LOC100155836), mRNA [XM_001924628]
A_72_P223937	0.00492434	2.12722	0.133831	ICAM-1	Sus scrofa intercellular adhesion molecule-1 (ICAM-1), mRNA [NM_213816]
A_72_P444998	0.000927637	2.13871	0.0878751		2',5'-oligoadenylate synthetase 1, 40/46kDa [Source:HGNC Symbol;Acc:8086] [ENSSSCT00000010832]
A_72_P077791	0.00489031	2.1664	0.133688	LOC100037955	Sus scrofa complement component C8G (LOC100037955), mRNA [NM_001097452]
A_72_P035846	0.000677734	2.17902	0.0848396	STAT1	Sus scrofa signal transducer and activator of transcription 1, 91kDa (STAT1), mRNA [NM_213769]
A_72_P036011	0.0194242	2.22525	0.208124	STAT5A	Sus scrofa signal transducer and activator of transcription 5A (STAT5A), mRNA [NM_214290]
A_72_P454136	0.0412605	2.26689	0.27582	ITGA5	integrin, alpha 5 (fibronectin receptor, alpha polypeptide) [Source:HGNC Symbol;Acc:6141] [ENSSSCT00000000314]
A_72_P788185	0.0194832	2.35297	0.20837	CD46	Sus scrofa mRNA, clone:PBL010052H09, expressed in periphral blood mononuclear cell [AK236944]
A_72_P010246	0.0445961	2.35821	0.283619	PLAU	Sus scrofa plasminogen activator, urokinase (PLAU), mRNA [NM_213945]
A_72_P506631	0.00236927	2.41311	0.110738	PAK6	PREDICTED: Sus scrofa similar to Serine [XM_001926874]
A_72_P367438	0.0163456	2.43126	0.197428	SOCS3	Sus scrofa suppressor of cytokine signaling 3 short transcript variant (SOCS3) mRNA, partial cds [AY785556]
A_72_P211447	0.0091541	2.53703	0.160432	TNF	Sus scrofa tumor necrosis factor (TNF), mRNA [NM_214022]
A_72_P293014	0.0118981	2.54964	0.176701	CDK1	Sus scrofa cyclin-dependent kinase 1 (CDK1), mRNA [NM_001159304]
A_72_P775809	0.00212445	2.56535	0.107294	CCNB2	Sus scrofa mRNA, clone:THY010111A04, expressed in thymus [AK239528]
A_72_P441080	0.0495452	2.56572	0.296067	PCK1	Sus scrofa phosphoenolpyruvate carboxykinase 1 (soluble) (PCK1), mRNA [NM_001123158]
A_72_P689477	0.04957	2.58806	0.296067	SERPING1	Sus scrofa serpin peptidase inhibitor, clade G (C1 inhibitor), member 1 (SERPING1), mRNA [NM_001123194]
A_72_P508686	0.00167269	2.63157	0.102292		PREDICTED: Sus scrofa similar to LOC506727 protein (LOC100153486), mRNA [XM_001929584]
A_72_P509208	0.000452779	2.66803	0.0805914	CXCL10	Sus scrofa chemokine (C-X-C motif) ligand 10 (CXCL10), mRNA [NM_001008691]
A_72_P585071	0.00776201	2.74907	0.151974	GHR	Sus scrofa mRNA, clone:LVRM10088G11, expressed in liver [AK233142]
A_72_P443124	0.00540314	2.75158	0.138178	IRG6	Sus scrofa inflammatory response protein 6 (IRG6), mRNA [NM_213817]
A_72_P035346	0.0101967	2.79882	0.167238	CCL2	Sus scrofa chemokine (C-C motif) ligand 2 (CCL2), mRNA [NM_214214]
A_72_P177851	0.000550884	2.94318	0.0814635	TNFSF10	Sus scrofa tumor necrosis factor (ligand) superfamily, member 10 (TNFSF10), mRNA [NM_001024696]
A_72_P600868	0.00255766	2.99421	0.111927	NFKBIA	nuclear factor of kappa light polypeptide gene enhancer in B-cells inhibitor, alpha [Source:HGNC Symbol;Acc:7797] [ENSSSCT00000002184]
A_72_P684140	0.000973345	3.01102	0.0891447	GPX1	Sus scrofa glutathione peroxidase 1 (GPX1), mRNA [NM_214201]
A_72_P442675	0.0152808	3.4628	0.192115	C1	complement component 1, s subcomponent [Source:HGNC Symbol;Acc:1247] [ENSSSCT00000000735]
A_72_P088296	0.0073614	3.52201	0.149801	PIAP	Sus scrofa inhibitor of apoptosis-like (PIAP), mRNA [NM_214181]
A_72_P537633	0.00108653	3.57472	0.0921707	IL6	Sus scrofa interleukin 6 (interferon, beta 2) (IL6), mRNA [NM_214399]
A_72_P745528	0.00631616	3.70157	0.14404	C3	Sus scrofa complement component 3 (C3), mRNA [NM_214009]
A_72_P049871	0.00164554	3.75974	0.102063	GP9	936290 MARC 4PIG Sus scrofa cDNA 3', mRNA sequence [CK465204]
A_72_P290809	0.0232434	3.78632	0.222304	LOC100156578	nerve growth factor (beta polypeptide) [Source:HGNC Symbol;Acc:7808] [ENSSSCT00000007392]
A_72_P144826	0.00205705	3.97931	0.106525	GPX2	Sus scrofa glutathione peroxidase 2 (gastrointestinal) (GPX2), mRNA [NM_001115136]
A_72_P223287	0.000771479	4.3419	0.0860944	DDX58	Sus scrofa DEAD (Asp-Glu-Ala-Asp) box polypeptide 58 (DDX58), mRNA [NM_213804]
A_72_P088191	0.000248653	6.20326	0.0759913	PGLYRP2	Sus scrofa peptidoglycan recognition protein 2 (PGLYRP2), mRNA [NM_213738]
A_72_P759880	0.000284503	7.25362	0.078001	LOC733603	Sus scrofa serum amyloid A2 (LOC733603), mRNA [NM_001044552]
A_72_P088576	3.41e-05	7.33649	0.0551166	VCAM1	Sus scrofa vascular cell adhesion molecule 1 (VCAM1), mRNA [NM_213891]
A_72_P288509	0.00124679	7.44962	0.0963037		Lymphotoxin-beta (LT-beta)(Tumor necrosis factor C)(TNF-C)(Tumor necrosis factor ligand superfamily member 3) [Source:UniProtKB/Swiss-Prot;Acc:Q06643] [ENSSSCT00000001534]
A_72_P146411	0.00145217	19.7756	0.0990172	CXCL2	Sus scrofa chemokine (C-X-C motif) ligand 2 (CXCL2), mRNA [NM_001001861]
A_72_P077726	0.000882503	21.7095	0.0863252	CSF2	Sus scrofa colony stimulating factor 2 (granulocyte-macrophage) (CSF2), mRNA [NM_214118]
A_72_P165276	1.73e-05	25.3691	0.0360061	IL1A	Sus scrofa interleukin 1, alpha (IL1A), mRNA [NM_214029]
A_72_P035338	0.000172483	25.4636	0.0728955	AMCF-II	Sus scrofa alveolar macrophage-derived chemotactic factor-II (AMCF-II), mRNA [NM_213876]
A_72_P177441	4.27e-05	27.6669	0.0600261	CCL20	Sus scrofa chemokine (C-C motif) ligand 20 (CCL20), mRNA [NM_001024589]
A_72_P232367	0.00204897	29.3119	0.106298	IL8	Sus scrofa interleukin 8 (IL8), mRNA [NM_213867]
